# Supplementary material for: The importance of assigning responsibility during evaluation in order to increase student satisfaction from physical education classes: A structural equation model
Source: PLoS One. 2019 Sep 10;14(9):e0209398. doi: 10.1371/journal.pone.0209398 (PMC6736274; doi:10.1371/journal.pone.0209398)
Supplement: S2 File — (CSV) [file pone.0209398.s002.csv]

1	1	1	1	4	1	1	2	1	1	5	3	1	1	2	1	1	3	2	1	1	4	3	1	1	1	1	4	1	1	1	4	2	3	5	5	4	5	3	5	3	3	5	4	3	5	3	1	4	4
2	1	1	2	3	2	1	2	1	1	5	3	2	3	4	2	2	2	3	3	3	4	1	3	5	4	4	1	3	5	3	2	3	5	5	3	4	3	4	1	4	1	4	5	3	4	5	2	3	5
3	1	1	1	3	2	2	3	1	1	3	1	2	4	4	2	3	2	5	4	2	3	1	3	5	3	3	1	4	3	2	3	1	4	3	2	3	2	3	4	3	2	3	4	3	3	2	2	4	4
4	1	1	2	3	2	2	3	1	1	3	1	2	3	3	2	5	2	2	3	3	5	3	2	4	3	4	1	3	5	5	4	2	5	1	1	5	1	3	2	4	3	4	4	3	2	4	1	3	5
5	1	1	2	3	2	1	2	1	1	5	2	2	2	3	1	4	2	3	1	1	4	4	2	2	2	1	3	1	1	1	4	4	5	5	5	5	5	2	2	3	1	3	4	2	4	4	1	4	4
6	1	1	1	4	1	1	2	1	1	5	3	3	3	1	1	1	1	4	3	1	4	1	1	1	1	1	1	1	1	1	5	1	5	5	5	5	5	1	1	5	1	5	5	1	5	5	1	5	5
7	1	1	3	1	2	2	3	1	1	5	1	1	4	5	3	5	3	5	5	2	5	1	3	5	2	5	1	3	5	3	4	2	5	5	1	5	3	1	1	3	1	5	5	2	5	5	1	5	5
8	1	1	2	2	2	2	3	1	1	3	2	1	3	3	2	2	2	4	4	2	4	3	1	3	2	2	1	2	2	3	5	3	2	2	2	2	2	2	1	4	3	2	4	2	4	5	3	2	3
9	1	1	1	3	1	1	2	1	1	4	3	3	4	4	2	5	2	5	3	3	3	2	3	5	3	3	3	4	5	4	4	3	5	5	5	5	5	2	2	3	1	4	5	3	4	5	2	5	5
10	1	1	1	3	1	1	2	1	1	5	4	5	3	4	2	5	1	5	5	3	3	1	3	5	3	4	1	4	5	3	2	1	5	5	5	5	5	3	4	2	1	3	1	1	5	2	1	4	1
11	1	1	1	4	2	2	3	1	1	2	1	1	1	1	1	4	3	2	1	1	4	1	1	1	1	1	4	1	1	1	4	2	2	2	1	2	1	1	1	1	1	1	1	1	1	1	1	1	1
12	1	1	1	4	2	1	1	1	1	5	2	3	5	3	1	1	1	3	4	2	2	1	3	5	2	1	1	4	5	2	1	1	5	5	3	5	5	2	3	5	2	4	5	2	4	5	2	5	5
13	1	1	1	4	2	2	3	1	1	5	2	4	4	5	2	5	1	4	5	2	3	1	4	5	3	1	1	4	5	3	3	1	5	3	3	4	3	4	4	5	3	4	5	3	4	5	3	5	5
14	1	1	1	4	2	1	2	1	1	3	1	2	4	4	1	5	1	5	3	1	4	1	5	5	5	3	1	5	5	1	4	1	5	5	5	5	5	4	5	5	3	5	5	2	5	5	1	5	5
15	1	1	2	3	2	1	3	1	1	5	2	2	4	4	1	5	1	4	3	2	5	1	5	3	1	4	1	5	4	4	4	4	5	3	2	1	3	3	3	4	4	4	4	4	3	5	2	3	5
16	1	1	1	4	1	1	2	1	1	5	3	1	4	5	1	3	1	4	3	1	4	2	1	5	1	1	4	3	5	1	5	5	5	5	5	5	5	1	1	4	1	4	5	1	5	5	1	5	5
17	1	1	1	4	2	1	1	1	1	4	2	2	4	4	1	2	2	3	4	3	4	2	3	4	4	2	2	3	4	3	2	3	4	3	2	3	4	4	4	3	2	2	5	2	2	5	3	4	5
18	1	1	1	4	1	1	2	1	1	3	2	2	4	3	3	4	1	4	4	2	3	3	4	4	4	4	3	3	2	3	4	3	5	5	3	4	5	2	2	4	2	5	5	1	5	4	1	5	5
19	1	1	1	3	1	2	3	1	1	4	1	2	3	2	3	4	1	2	3	1	5	3	3	3	4	2	1	2	2	4	4	3	2	2	1	1	1	4	4	2	3	4	2	3	4	2	2	4	2
20	1	1	1	4	2	1	2	1	1	4	2	2	3	3	3	5	2	3	4	2	5	1	2	4	1	2	1	2	2	1	5	2	4	4	2	4	4	4	3	3	3	3	3	2	3	3	3	4	3
21	1	1	2	3	1	1	2	1	1	3	1	1	2	2	3	4	1	4	3	3	3	1	3	3	3	3	3	4	4	3	2	4	3	5	5	5	5	1	1	4	1	4	4	1	4	4	1	4	4
22	1	1	1	4	2	1	2	1	1	5	2	3	5	5	3	3	1	5	5	1	3	2	4	4	3	2	3	3	4	2	3	2	4	4	4	4	4	1	3	5	2	3	5	4	4	5	1	4	5
23	1	1	2	3	2	2	3	1	1	3	1	2	3	4	3	2	4	4	4	2	4	3	3	4	3	2	3	3	2	2	5	3	5	5	3	5	3	1	1	5	1	5	5	1	5	5	4	5	5
24	1	1	1	4	2	2	3	1	1	5	2	4	4	4	1	1	2	3	3	2	5	3	3	4	3	3	5	3	3	4	3	3	4	5	2	5	1	4	3	1	3	1	5	3	1	5	1	3	5
25	1	1	1	4	2	1	2	1	1	3	1	1	4	3	1	1	1	5	4	1	4	1	5	5	3	1	1	4	4	1	3	1	5	5	5	5	5	5	5	5	4	5	5	4	5	5	2	5	5
26	1	1	1	4	1	1	2	1	1	5	4	5	5	5	1	1	1	5	5	3	4	1	5	5	4	1	1	5	5	1	1	1	5	5	5	5	5	1	4	5	4	5	5	5	5	5	4	5	5
27	1	1	1	4	1	1	2	1	1	3	2	4	3	4	3	5	1	4	5	3	5	1	3	4	5	5	2	3	2	1	5	2	5	5	5	5	5	1	1	4	1	5	5	1	5	5	1	5	5
28	1	1	1	4	2	2	3	1	1	5	3	3	4	4	3	4	1	4	4	1	3	1	1	4	2	1	1	3	1	1	2	1	4	3	2	3	3	3	2	4	3	3	5	3	2	5	3	4	5
29	1	1	2	3	1	1	2	2	1	1	1	1	2	3	1	1	1	2	1	1	4	4	4	5	3	1	5	5	5	3	5	1	5	5	5	5	5	5	1	5	1	5	5	1	5	5	1	5	5
30	1	1	2	3	2	2	3	2	1	4	2	1	2	3	1	2	1	3	2	1	2	2	1	3	1	2	4	2	2	1	1	3	4	4	2	3	3	1	3	1	1	5	2	1	4	1	1	3	1
31	1	1	2	2	1	2	3	2	1	3	2	4	3	2	3	2	2	2	3	2	3	2	4	5	1	3	3	3	2	3	3	2	4	3	4	2	4	3	2	4	5	1	5	3	4	3	2	3	2
32	1	1	1	4	2	1	2	2	1	5	4	5	5	5	2	3	3	5	2	2	2	1	4	5	4	4	1	3	4	3	3	3	4	5	5	5	5	3	3	5	4	3	5	4	5	5	3	4	5
33	1	1	2	2	2	2	3	2	1	3	2	1	4	4	3	5	2	4	4	3	2	1	3	4	3	1	1	5	4	4	2	3	5	4	5	3	2	3	3	2	4	3	3	2	3	3	2	4	3
34	1	1	2	2	2	1	2	2	1	5	1	3	5	2	3	5	3	5	1	3	1	5	4	2	1	1	1	5	4	1	1	1	5	5	3	5	5	2	4	5	2	4	5	4	3	5	4	4	5
35	1	1	1	4	1	1	2	2	1	5	3	5	5	5	3	1	1	5	5	3	5	1	5	5	5	1	1	5	5	5	5	5	5	5	5	5	5	5	5	5	3	5	5	2	5	5	1	5	5
36	1	1	3	1	2	2	3	2	1	5	5	5	5	4	3	4	3	5	4	3	4	2	5	5	4	2	1	4	4	4	2	3	5	4	3	4	3	4	3	4	4	3	4	4	3	4	4	4	5
37	1	1	2	3	2	1	2	2	1	5	1	3	4	4	3	5	1	3	4	1	4	1	3	3	1	4	1	3	4	2	5	1	5	4	1	3	2	3	4	3	3	3	3	4	4	3	2	3	3
38	1	1	1	4	1	1	2	2	1	5	3	5	5	5	1	1	1	5	5	3	5	1	4	5	2	1	1	5	5	2	3	1	5	5	5	5	5	5	5	5	4	5	5	5	5	5	2	5	5
39	1	1	4	5	1	2	3	2	1	5	3	4	2	4	2	2	1	4	4	1	1	1	4	2	1	1	1	3	2	1	1	1	4	4	2	4	3	2	2	3	2	4	4	3	4	3	2	2	4
40	1	1	1	4	1	1	2	2	1	5	3	4	5	5	3	3	3	5	5	3	4	1	5	5	5	2	1	5	5	4	2	1	5	5	5	5	5	5	5	5	4	4	4	3	4	5	4	4	5
41	1	1	2	2	2	2	3	2	1	3	1	4	4	3	1	1	2	3	1	1	1	3	3	2	1	2	5	2	3	1	4	5	2	3	1	2	3	4	3	1	2	3	4	3	2	4	3	2	4
42	1	1	2	2	2	1	2	2	1	5	5	5	5	5	2	1	1	5	5	1	1	1	4	5	3	1	1	5	5	3	1	1	4	5	3	4	5	4	5	5	5	4	5	3	4	5	4	5	5
43	1	1	2	3	2	1	2	2	1	5	5	5	4	5	2	4	1	4	5	2	2	1	3	4	2	1	1	4	4	2	1	2	4	3	2	5	3	4	3	3	5	3	5	4	4	5	5	3	4
44	1	1	1	4	1	2	3	2	1	4	1	2	2	3	3	2	3	3	4	2	5	3	4	2	2	3	2	3	2	2	4	1	1	3	1	3	3	2	1	2	2	3	4	5	2	1	4	2	3
45	1	1	2	3	1	2	3	2	1	5	3	2	3	3	2	3	4	2	5	2	3	4	3	4	3	2	5	1	1	4	3	5	2	3	2	4	4	4	1	2	2	4	3	5	3	3	3	3	4
46	1	1	2	2	1	1	2	2	1	5	4	5	5	5	3	3	5	3	4	3	5	3	5	5	5	3	1	5	5	4	1	5	5	5	5	5	5	5	5	5	5	5	5	5	5	5	5	5	5
47	1	2	4	6	1	1	2	3	1	5	5	2	2	3	2	4	4	3	4	3	4	4	4	3	4	3	3	4	4	4	3	4	2	3	4	3	3	5	5	5	4	4	4	4	4	4	4	4	4
48	1	2	5	6	2	2	3	3	1	3	2	3	3	1	1	4	1	2	2	2	3	4	2	2	1	1	4	1	1	1	4	4	2	1	1	1	1	3	1	1	1	1	1	1	1	1	1	1	1
49	1	2	5	6	1	2	2	3	1	4	4	5	5	4	2	3	3	4	4	3	3	1	3	5	2	2	1	4	4	3	3	2	4	4	5	3	4	4	3	4	4	3	3	1	3	4	4	3	3
50	1	2	2	2	1	1	1	3	1	4	3	4	4	4	2	3	2	4	4	3	4	2	4	4	3	3	2	4	4	2	3	2	5	4	3	5	4	4	3	4	3	4	3	3	4	4	3	4	4
51	1	2	3	1	1	2	3	3	1	3	3	3	3	4	3	3	1	3	3	3	3	1	3	3	4	3	1	2	3	3	3	3	5	3	3	3	3	3	3	3	3	3	3	3	3	3	3	3	5
52	1	2	2	2	1	1	2	3	1	4	3	3	3	3	3	4	1	4	5	3	4	1	3	4	3	1	1	5	4	2	3	1	5	5	5	5	5	3	3	3	3	4	3	3	5	3	3	5	3
53	1	2	3	1	1	2	3	3	1	3	2	2	4	2	3	3	5	2	2	2	1	1	1	2	1	4	5	1	1	1	1	5	2	1	1	1	1	1	1	2	1	4	3	3	2	3	2	1	3
54	1	2	4	5	1	1	2	3	1	5	3	5	4	3	2	3	4	4	3	2	2	1	3	4	2	1	1	4	5	3	1	2	4	5	4	5	4	5	4	5	4	5	3	5	4	4	3	5	5
55	1	2	2	2	2	1	2	3	1	5	3	4	3	4	3	3	4	3	1	1	1	4	2	3	1	1	4	3	1	1	3	1	5	5	1	5	5	4	3	1	3	3	4	3	4	5	2	4	3
56	1	2	4	1	1	2	3	3	1	4	4	5	4	4	3	4	4	4	4	2	4	4	4	4	5	4	4	4	4	4	4	2	5	5	3	4	5	4	4	4	4	4	4	4	5	4	3	4	4
57	1	2	4	1	2	1	1	3	1	2	2	2	3	2	1	3	2	2	2	3	4	2	3	3	1	1	1	2	2	2	3	2	3	3	2	2	4	1	2	4	3	3	4	3	3	4	3	4	3
58	1	2	5	5	1	1	2	3	1	3	2	4	4	4	3	3	4	4	4	2	5	5	4	4	3	4	4	5	4	5	3	4	3	4	5	5	4	4	4	5	4	5	4	5	3	4	5	5	4
59	1	2	4	5	1	1	2	3	1	5	2	4	3	3	2	2	3	4	2	2	5	2	4	5	1	1	1	3	5	3	2	1	5	5	1	5	3	3	1	1	1	4	3	3	4	1	1	3	2
60	1	2	2	1	1	2	3	3	1	2	2	2	2	2	3	5	5	2	2	3	5	5	3	3	2	1	5	5	2	2	3	5	5	3	1	1	1	2	2	1	2	2	2	2	1	1	1	2	2
176	2	1	3	1	2	2	3	4	2	3	1	1	2	1	1	2	3	1	1	1	2	5	2	1	1	1	5	1	3	1	3	2	2	1	1	2	1	1	1	1	1	1	3	1	1	1	1	1	1
177	2	1	4	1	1	1	1	4	2	5	1	5	2	4	1	3	1	2	3	2	2	1	1	5	1	1	1	3	4	2	1	1	5	5	3	5	5	2	2	4	2	4	2	2	3	1	1	3	2
178	2	1	3	1	2	1	1	4	2	3	1	4	3	3	1	3	1	2	3	1	1	1	3	3	1	1	5	2	3	1	3	1	3	2	1	3	2	2	2	2	1	3	3	2	2	3	2	4	3
179	2	1	2	1	2	1	1	4	2	4	3	4	5	4	3	2	1	5	4	2	2	1	4	5	2	1	1	4	4	3	2	1	5	5	3	5	5	4	4	3	3	4	3	3	4	3	3	4	3
180	2	1	2	2	1	1	2	4	2	5	4	4	5	5	3	4	1	4	3	2	3	1	3	4	3	1	1	3	4	3	2	3	4	5	4	5	4	3	4	4	2	3	4	3	4	4	4	4	4
181	2	1	2	2	2	2	3	4	2	4	2	1	1	2	3	2	1	3	2	3	3	2	2	2	2	3	3	1	1	1	4	1	2	1	3	4	1	1	1	2	2	1	5	2	4	3	2	2	3
182	2	1	3	1	1	1	2	4	2	5	3	3	4	3	3	1	1	2	4	1	3	4	3	3	2	3	3	2	3	2	2	2	1	2	3	2	3	3	2	4	4	3	3	3	3	4	2	3	4
183	2	1	3	2	2	2	3	4	2	4	1	2	3	1	1	2	1	2	1	1	2	2	1	2	1	1	1	1	2	2	4	2	3	2	2	1	3	2	2	1	1	2	3	1	4	1	1	1	1
184	2	1	2	2	1	1	1	4	2	5	4	5	4	4	3	3	4	4	3	3	4	2	4	5	4	5	1	3	4	4	2	1	5	5	5	3	4	4	4	5	4	4	4	3	5	5	4	4	5
185	2	1	3	1	1	1	2	4	2	5	5	5	3	4	3	4	1	3	3	3	2	1	3	5	3	1	1	3	5	3	4	1	5	5	5	5	5	3	5	3	2	3	3	1	5	4	1	4	3
186	2	1	3	1	1	2	3	4	2	5	5	5	5	5	3	5	5	3	3	2	3	5	3	5	3	1	1	3	1	3	5	4	5	5	5	5	1	1	1	1	1	1	5	1	3	3	1	3	5
187	2	1	2	2	1	1	1	4	2	5	5	5	5	5	3	5	1	5	5	3	3	5	5	5	3	1	1	5	5	5	1	3	4	3	4	4	5	4	3	3	4	3	2	3	4	3	4	2	5
188	2	1	3	1	2	1	1	4	2	5	5	5	4	4	3	3	2	5	4	3	5	1	5	5	2	2	1	3	3	2	2	2	5	4	5	5	5	3	2	3	3	3	5	4	3	2	2	3	4
189	2	1	3	1	2	2	3	4	2	2	2	1	1	1	1	1	1	1	1	1	1	1	1	1	1	3	1	1	1	1	1	1	1	3	1	3	3	1	1	3	1	1	2	1	1	1	1	1	2
190	2	1	1	4	2	2	3	4	2	3	2	3	1	2	3	2	1	3	4	3	3	4	4	5	3	2	4	5	3	2	3	2	5	4	2	4	1	3	2	2	2	3	2	3	2	2	3	3	3
191	2	1	2	1	2	2	3	5	2	3	2	1	3	3	3	3	3	3	3	3	3	3	3	3	3	3	3	3	3	3	3	3	3	3	3	3	3	3	3	3	3	3	3	3	3	3	3	3	3
192	2	1	1	3	2	1	2	5	2	5	3	5	4	3	2	4	2	4	5	3	4	1	3	5	3	1	1	5	5	1	3	1	5	5	4	5	5	3	4	4	3	4	5	3	4	4	3	4	5
193	2	1	1	4	1	1	2	5	2	5	3	5	5	5	2	5	1	5	5	1	1	1	3	5	5	1	1	5	5	5	1	3	5	5	5	5	5	5	5	5	4	5	4	4	5	5	3	5	5
194	2	1	3	2	2	1	2	5	2	5	3	4	4	5	3	3	1	5	5	2	4	1	5	5	2	1	1	5	5	5	2	1	5	5	5	4	4	3	5	4	4	4	5	4	4	5	3	4	5
195	2	1	1	2	1	1	2	5	2	4	1	3	2	4	2	3	1	2	3	2	2	3	3	4	2	1	2	3	4	2	2	1	5	5	2	5	5	1	3	3	2	3	3	3	4	3	2	3	3
196	2	1	1	4	1	2	3	5	2	5	3	5	5	5	3	2	2	5	5	3	3	2	4	4	2	1	1	4	4	3	3	3	4	5	4	4	4	4	4	5	4	4	4	4	3	4	3	4	4
197	2	1	1	4	1	1	1	5	2	5	3	4	3	5	3	1	1	5	4	1	4	1	2	5	3	1	1	5	5	1	2	1	3	5	5	4	4	4	4	3	4	3	3	4	3	3	2	5	2
198	2	1	1	4	2	2	3	5	2	4	3	4	5	4	3	1	1	4	5	3	2	1	4	3	2	1	1	4	4	2	1	1	5	5	3	5	3	1	3	5	3	4	5	5	4	5	3	4	5
199	2	1	1	4	2	1	1	5	2	5	3	3	5	5	3	1	2	5	4	2	4	1	5	5	3	1	1	4	4	3	3	1	5	5	4	5	5	4	4	4	4	4	4	4	4	4	4	4	4
200	2	1	1	3	1	1	1	5	2	5	3	5	5	5	3	3	3	5	5	2	5	1	5	5	1	1	1	5	5	3	2	5	5	5	5	5	5	5	5	5	3	4	5	3	5	5	3	5	3
201	2	1	2	2	1	1	2	5	2	5	3	4	4	5	3	5	1	3	5	3	1	1	3	5	4	5	1	3	5	3	3	1	5	5	5	5	5	2	3	2	2	3	3	4	5	4	3	5	3
202	2	1	1	3	1	1	2	5	2	4	2	3	5	4	3	2	2	4	3	2	3	2	3	4	2	2	1	4	5	2	3	2	5	5	5	5	5	5	4	5	3	4	4	5	5	5	4	4	5
203	2	1	1	4	2	1	1	5	2	3	3	3	3	3	3	4	1	3	4	2	4	1	3	3	2	1	1	2	3	4	2	1	3	4	3	3	3	4	3	3	3	2	3	3	2	3	2	3	3
204	2	1	2	3	1	1	2	5	2	4	3	3	5	5	2	1	1	5	4	3	5	2	5	4	1	1	1	3	4	4	2	1	4	5	4	5	5	1	4	5	4	3	5	4	4	5	3	4	5
205	2	1	1	4	1	1	2	5	2	5	4	5	1	5	1	1	1	5	5	1	4	1	1	5	1	1	1	3	5	1	1	1	5	5	5	5	5	3	5	5	5	5	5	4	5	5	5	5	5
206	2	1	3	1	1	1	2	5	2	5	3	4	4	5	3	1	1	5	4	1	1	1	3	5	1	1	1	5	5	1	1	1	5	5	5	5	5	4	3	5	3	5	5	3	5	5	3	5	5
207	2	1	1	4	1	1	2	5	2	5	4	4	5	5	3	1	1	5	5	2	2	1	5	5	2	1	1	5	4	2	4	1	5	5	5	5	5	3	3	5	4	5	5	4	5	5	4	5	5
208	2	1	3	1	2	2	3	5	2	3	2	3	3	2	2	3	1	3	3	2	5	2	4	3	2	1	2	3	3	3	2	1	4	3	2	3	2	2	3	3	2	2	3	2	2	3	2	3	3
209	2	1	2	3	1	1	2	5	2	4	2	4	4	3	2	3	2	4	2	3	2	3	5	4	2	1	2	4	4	3	3	2	4	4	2	3	4	4	3	5	3	3	4	3	3	4	2	3	5
210	2	1	1	3	2	1	2	5	2	5	3	4	4	4	3	3	1	4	4	1	2	1	3	5	2	1	1	5	5	2	1	1	5	5	3	5	4	3	5	4	3	3	4	3	4	5	3	4	4
211	2	1	1	3	2	1	2	5	2	5	4	5	5	5	1	1	1	5	5	3	3	1	4	5	1	1	1	5	5	4	1	1	4	5	5	5	5	3	4	5	3	5	5	4	5	1	3	5	4
212	2	1	2	3	2	1	1	6	2	5	3	4	3	4	2	5	1	4	2	3	4	1	4	4	2	2	1	3	4	3	1	1	5	5	4	5	4	3	4	5	3	3	4	3	4	4	2	4	4
213	2	1	1	4	1	1	1	6	2	4	3	5	5	5	2	2	2	5	5	2	2	2	5	5	3	1	1	5	5	4	1	1	5	5	5	5	5	5	5	5	4	5	3	3	5	4	3	5	3
214	2	1	2	3	2	1	2	6	2	5	3	4	5	5	3	3	1	4	3	2	2	2	4	4	3	1	1	3	4	2	3	2	5	5	1	3	4	3	4	4	3	4	5	4	3	4	3	4	4
215	2	1	2	3	1	1	1	6	2	5	4	5	5	5	2	4	1	5	5	2	5	1	4	5	1	5	2	5	5	1	3	1	5	3	1	5	4	5	5	5	5	5	5	5	5	5	5	5	5
216	2	1	2	3	1	1	2	6	2	5	2	4	5	5	2	4	1	5	5	3	4	1	5	5	2	1	1	5	4	5	2	1	3	5	5	5	5	4	4	5	4	4	4	3	4	4	2	4	5
217	2	1	2	3	2	2	3	6	2	4	3	2	2	1	3	4	4	2	3	3	4	3	3	4	1	2	3	1	2	3	5	3	5	5	1	4	1	3	2	1	2	3	2	2	1	1	2	3	2
218	2	1	2	1	2	1	2	6	2	3	2	2	3	4	2	3	2	3	3	2	2	2	2	3	3	2	2	4	3	3	3	2	5	4	2	4	4	3	4	2	3	3	5	3	3	3	3	4	3
219	2	1	1	4	1	1	1	6	2	5	3	4	4	5	3	3	3	5	5	3	3	1	4	5	3	2	1	4	4	2	4	1	4	5	5	5	5	3	4	4	3	5	5	5	5	4	1	4	4
220	2	1	1	4	2	1	2	6	2	5	4	4	4	4	3	4	1	4	5	2	4	3	4	5	2	1	3	4	5	3	5	1	5	5	5	5	5	4	4	5	3	4	4	4	5	5	5	3	4
221	2	1	1	4	1	1	2	6	2	4	2	4	3	3	1	1	1	4	4	2	5	4	2	4	1	1	2	4	3	2	5	4	4	4	2	4	4	3	4	5	3	3	5	3	2	4	2	3	5
222	2	1	2	3	1	1	2	6	2	3	2	3	4	4	2	3	3	5	2	3	3	3	4	4	2	1	2	4	5	3	3	2	5	4	4	5	5	3	4	4	3	2	4	3	2	4	2	3	4
223	2	1	2	3	2	1	2	6	2	5	4	4	3	4	3	5	1	4	4	3	3	1	5	5	3	2	1	3	4	3	3	1	4	4	3	4	5	4	3	4	3	3	4	3	3	3	3	4	4
224	2	1	2	3	2	1	2	6	2	4	4	3	4	4	2	1	1	2	2	1	1	3	4	2	1	1	1	2	1	1	1	2	3	3	2	3	3	4	4	3	3	5	5	4	5	5	2	5	5
225	2	1	1	4	2	1	2	6	2	4	3	4	5	3	2	4	1	2	2	2	2	3	4	2	1	1	1	3	2	1	1	1	4	4	2	3	4	4	4	3	2	5	5	4	5	5	1	5	5
226	2	1	2	3	1	1	2	6	2	5	3	5	4	5	3	3	1	5	5	3	4	1	5	5	4	1	1	5	4	3	1	1	5	5	5	5	5	5	4	5	4	5	5	5	5	5	3	5	5
227	2	1	1	3	1	1	2	6	2	5	3	4	5	5	3	2	3	4	4	2	4	1	3	3	2	1	2	3	5	2	2	3	4	4	5	5	5	3	3	4	4	5	4	2	5	5	5	3	5
228	2	1	1	4	1	1	2	6	2	5	4	4	5	5	3	3	1	4	3	1	1	1	4	5	3	3	1	3	4	3	2	1	5	5	4	5	5	3	3	3	4	4	5	4	5	4	3	4	4
229	2	1	1	4	2	1	2	6	2	5	3	1	3	2	3	4	4	3	3	2	5	1	3	4	1	1	1	3	3	3	4	2	5	5	4	5	3	3	1	3	2	3	4	4	3	3	2	3	5
230	2	1	2	3	2	2	3	6	2	5	3	3	3	5	2	5	1	5	5	3	5	1	4	5	4	1	1	4	4	3	3	4	5	5	4	5	3	3	4	3	3	4	5	3	3	3	3	1	3
231	2	1	1	3	1	1	2	6	2	3	1	3	2	2	3	3	5	2	2	2	2	3	3	3	2	2	3	2	2	2	3	4	3	3	2	3	3	2	2	2	2	2	3	2	2	2	1	2	2
232	2	1	2	3	1	1	2	6	2	5	5	4	4	5	2	2	1	5	5	3	2	1	3	5	4	2	1	5	5	1	1	1	5	5	5	5	5	4	5	5	5	5	5	4	5	4	3	5	4
233	2	1	1	4	1	1	2	6	2	5	3	3	4	4	3	1	1	4	2	1	1	1	1	1	5	1	1	1	1	1	1	1	5	5	5	5	5	1	2	1	2	5	5	3	3	3	3	4	5
234	2	1	1	4	1	1	2	6	2	5	3	4	1	4	1	1	1	5	1	1	1	1	5	5	1	1	1	4	1	1	1	1	5	5	5	5	5	3	4	4	4	1	4	4	5	5	3	5	5
235	2	1	1	4	1	1	2	6	2	3	2	2	3	3	3	3	3	3	3	3	3	3	3	3	3	3	4	2	4	5	1	4	5	4	1	3	3	3	2	4	2	3	4	2	3	4	2	3	2
236	2	1	1	4	2	1	2	7	2	5	4	3	4	4	2	3	1	4	5	3	4	1	3	3	3	1	1	2	3	1	1	1	5	4	1	4	4	3	4	4	3	2	5	3	3	5	2	5	5
237	2	1	2	3	1	1	1	7	2	5	1	5	5	5	3	5	1	5	5	3	5	1	5	5	2	5	1	5	5	5	5	1	5	5	3	5	5	3	3	4	3	5	5	3	4	3	1	5	5
238	2	1	1	3	1	1	2	7	2	5	3	3	4	4	2	3	2	4	4	3	3	3	4	4	3	2	3	3	3	2	3	2	5	4	4	5	4	3	4	4	3	4	5	3	4	4	2	3	5
239	2	1	2	3	2	1	2	7	2	5	3	4	5	5	2	5	1	5	4	3	3	1	4	5	2	3	1	5	4	5	1	4	5	5	5	5	4	3	4	2	3	4	5	4	5	3	3	5	4
240	2	1	2	3	2	2	3	7	2	2	1	2	3	2	1	3	1	2	2	1	5	4	2	2	1	3	2	1	1	1	5	4	2	2	1	2	1	2	1	2	1	2	5	1	1	5	1	2	5
241	2	1	1	3	2	1	2	7	2	5	2	3	5	5	1	3	1	5	5	3	4	5	5	5	2	3	1	5	5	5	5	4	5	5	5	5	5	3	4	3	4	4	5	5	5	5	2	4	5
242	2	1	1	4	2	1	1	7	2	4	2	3	3	4	2	4	4	4	3	3	3	3	4	3	4	3	3	2	2	3	3	3	5	4	2	3	3	2	1	2	2	1	5	2	1	3	1	2	5
243	2	1	1	4	1	1	2	7	2	5	2	3	5	5	3	4	1	5	4	3	5	1	3	5	5	2	1	5	5	4	1	3	5	5	5	5	5	3	4	4	3	4	4	3	5	4	2	4	4
244	2	1	1	4	2	1	1	7	2	3	1	4	5	5	1	1	1	3	2	1	2	2	5	3	2	1	1	3	3	1	1	3	5	3	1	1	3	3	2	2	2	4	5	3	3	3	1	3	3
245	2	1	2	3	1	1	2	7	2	5	2	2	5	5	3	1	1	5	5	3	1	1	5	5	1	1	1	5	3	1	1	1	5	5	5	5	5	5	3	5	4	4	5	3	4	5	1	5	5
246	2	1	2	3	2	2	3	7	2	3	2	2	4	3	1	2	3	2	1	1	4	5	2	2	1	1	3	1	3	1	3	3	3	1	1	3	2	1	1	5	1	3	3	1	2	3	4	3	5
247	2	1	1	4	2	1	1	7	2	5	2	3	4	3	3	5	2	4	5	2	5	1	4	5	4	3	1	3	3	4	2	2	5	5	1	4	3	3	3	3	2	3	4	3	3	3	2	4	2
248	2	1	2	3	1	2	3	7	2	5	2	3	5	5	1	1	1	5	4	2	4	1	3	5	1	1	1	4	4	2	1	1	5	5	5	3	5	4	4	5	3	3	5	2	4	5	2	5	5
249	2	1	2	3	2	1	2	7	2	4	2	4	3	4	3	4	5	3	1	2	3	4	1	5	2	1	2	2	3	1	4	3	5	4	1	3	3	3	2	2	2	2	5	2	2	4	1	4	5
250	2	1	1	4	2	2	3	7	2	2	1	1	1	1	3	5	1	1	1	2	5	5	1	1	1	3	5	1	1	1	5	5	1	1	1	1	1	1	1	1	1	1	3	1	1	1	1	1	1
251	2	1	1	4	1	2	3	7	2	5	3	3	3	3	3	3	3	3	3	3	3	3	3	3	3	3	3	3	3	3	3	3	4	1	1	4	1	1	3	3	3	3	3	3	3	3	3	3	3
252	2	1	2	3	2	1	2	7	2	5	3	4	4	4	3	2	5	5	4	2	4	2	4	4	3	4	1	4	4	3	4	3	5	5	5	5	4	3	4	4	3	3	4	3	3	4	3	4	4
253	2	1	1	4	2	1	2	7	2	5	3	4	5	5	2	4	4	4	4	3	5	1	5	5	1	1	1	3	4	4	1	1	5	5	5	5	5	4	4	3	4	4	5	3	4	2	2	2	3
254	2	1	2	3	1	2	3	7	2	4	2	2	4	4	3	1	1	4	2	3	2	5	4	3	2	1	2	3	5	2	5	3	4	2	1	3	1	4	3	4	3	4	3	3	4	3	1	4	3
255	2	1	2	3	2	2	3	7	2	5	3	4	5	5	2	1	1	5	5	2	3	1	2	5	1	1	1	5	4	5	3	1	5	5	4	5	2	5	2	5	5	5	5	2	4	5	3	5	5
256	2	1	1	3	2	2	3	7	2	3	2	2	2	2	3	4	1	3	2	1	4	2	3	2	2	4	2	1	2	1	4	2	4	2	2	2	2	2	2	2	1	2	5	2	3	5	3	2	5
257	2	1	1	4	2	1	1	7	2	4	2	3	3	4	3	1	3	4	4	2	3	2	4	4	2	1	1	4	4	2	2	2	3	3	3	3	2	4	3	3	3	4	4	3	2	4	3	4	4
258	2	1	2	3	1	1	2	7	2	5	1	3	4	4	3	4	4	5	2	2	3	1	3	4	1	1	1	3	3	4	2	3	4	5	3	5	5	3	3	4	2	4	4	3	4	4	1	5	5
259	2	1	1	4	2	1	2	7	2	5	4	3	3	4	1	1	1	2	2	3	4	1	5	5	1	1	1	3	4	1	5	1	5	5	5	5	5	2	1	3	1	5	5	2	5	4	1	5	2
260	2	1	1	4	1	1	1	7	2	5	5	4	5	5	2	3	2	5	4	2	2	1	3	5	4	1	1	4	5	3	2	1	5	4	5	5	4	4	5	5	4	5	5	4	5	4	3	5	5
261	2	2	4	5	1	1	1	8	3	5	4	5	5	4	3	1	1	4	3	1	2	1	4	5	3	2	3	3	2	3	5	2	5	4	2	5	3	3	4	4	2	3	4	3	2	3	3	3	3
262	2	2	4	1	1	1	1	8	3	4	2	5	4	3	3	2	2	4	4	3	3	3	5	5	4	1	2	3	3	4	4	1	5	5	2	5	4	3	3	3	4	5	4	4	3	3	2	2	3
263	2	2	4	5	2	2	3	8	3	5	4	3	3	3	2	3	1	4	4	2	5	1	5	4	3	1	3	3	4	1	2	1	5	2	1	1	1	3	3	3	1	3	5	3	2	5	1	4	4
264	2	2	5	5	2	2	3	8	3	5	3	3	3	4	3	1	1	4	5	3	5	1	4	5	3	1	1	4	4	5	5	3	4	5	2	4	1	4	5	2	4	3	2	4	3	2	4	5	3
265	2	2	3	1	1	1	2	8	3	5	1	5	5	5	3	3	3	5	5	2	3	1	5	2	1	1	1	2	3	4	1	1	5	5	5	5	4	3	3	4	2	5	5	3	5	5	4	5	1
266	2	2	3	1	1	1	2	8	3	5	5	5	5	4	2	4	4	4	4	2	3	1	2	2	1	1	1	2	2	3	1	2	4	5	5	5	5	3	3	3	3	4	3	3	5	4	3	5	3
267	2	2	4	1	2	2	3	8	3	4	4	3	4	2	3	1	1	3	2	1	1	2	2	1	3	1	1	1	2	1	5	3	1	1	1	1	1	2	1	3	1	2	4	1	4	4	1	5	5
268	2	2	3	1	2	2	3	8	3	1	1	2	2	2	2	2	1	1	2	1	1	5	1	1	1	1	4	2	1	1	1	1	3	3	3	3	4	5	3	3	1	1	3	1	3	2	1	1	3
269	2	2	3	5	1	1	2	8	3	5	5	5	5	5	3	3	3	5	5	3	4	1	5	5	5	1	1	5	5	3	1	1	5	5	5	5	5	3	5	5	5	5	5	5	5	3	2	2	5
270	2	2	3	1	2	2	3	8	3	1	1	2	1	1	1	1	4	1	1	2	1	5	1	1	1	3	5	1	1	1	3	5	3	3	1	2	1	1	1	1	1	1	3	3	3	1	1	2	3
271	2	2	3	1	1	1	2	8	3	5	4	4	4	5	2	2	2	5	5	2	4	4	3	5	5	1	1	3	4	5	3	1	5	5	5	5	5	2	4	5	3	2	5	3	4	5	1	5	5
272	2	2	4	1	2	2	3	8	3	3	1	2	3	2	2	5	5	2	4	3	3	5	3	3	1	1	5	1	2	2	2	2	5	5	1	5	3	2	2	4	2	5	5	2	5	5	1	5	4
273	2	2	3	1	2	1	1	8	3	5	4	5	4	4	1	3	3	3	3	3	4	3	3	4	1	1	1	4	5	3	3	3	4	3	3	4	2	3	3	3	3	2	4	4	3	3	4	4	4
274	2	2	4	1	2	1	1	8	3	4	2	2	3	2	3	5	3	3	1	1	2	3	2	2	1	1	2	3	3	1	5	2	5	3	1	4	2	5	3	3	5	3	5	5	3	5	5	5	5
275	2	2	2	1	2	2	3	9	3	3	3	3	3	3	3	3	3	3	3	3	4	3	1	3	3	1	3	3	3	1	1	3	3	3	1	1	1	3	3	3	3	3	3	1	3	1	3	3	3
276	2	2	2	1	2	1	2	9	3	3	1	2	3	2	3	3	2	2	2	2	3	3	2	2	2	2	1	2	2	2	3	1	2	2	1	1	2	3	2	2	2	2	5	2	3	3	2	2	5
277	2	2	2	2	2	1	1	9	3	3	2	2	2	3	2	2	4	4	3	2	3	1	4	3	1	1	2	3	3	1	5	2	5	4	3	5	3	3	4	2	2	2	3	2	2	2	2	2	3
278	2	2	3	1	2	2	3	9	3	4	1	2	3	1	1	4	3	1	1	2	3	3	1	2	1	1	2	1	1	1	1	4	3	5	1	3	4	2	2	1	3	1	3	1	2	4	1	3	3
279	2	2	2	2	2	1	1	9	3	5	2	3	5	5	3	5	1	3	4	3	4	1	5	5	5	2	1	4	3	5	1	1	5	5	5	5	5	4	4	5	4	5	5	3	4	5	3	5	4
280	2	2	2	2	2	1	1	9	3	3	1	2	3	3	2	4	3	4	3	2	5	3	4	3	1	2	2	2	3	2	5	2	5	3	1	4	3	2	2	3	2	3	3	3	3	2	1	2	1
281	2	2	2	2	2	1	2	9	3	5	4	4	5	5	3	5	1	5	4	3	4	1	4	5	5	1	1	3	3	2	3	1	5	5	3	5	5	3	3	5	4	5	5	4	5	5	3	4	5
282	2	2	2	2	2	1	1	9	3	3	1	2	2	3	2	3	1	2	1	3	4	3	4	2	3	1	1	2	1	2	3	1	2	3	1	3	3	5	4	3	2	3	4	1	2	5	1	3	5
283	2	2	5	5	2	1	2	9	3	5	4	3	5	5	2	5	1	3	5	3	2	1	5	1	1	3	1	2	1	4	1	1	5	5	3	5	5	4	4	4	4	5	5	4	5	5	2	5	5
284	2	2	3	1	2	1	2	9	3	5	3	5	5	5	3	4	1	5	4	3	5	1	4	5	1	1	1	5	3	3	4	1	5	5	4	5	5	4	5	5	4	2	5	4	3	4	3	4	4
285	2	2	3	1	2	1	2	9	3	4	1	3	3	3	3	3	3	3	3	3	3	3	3	3	3	3	3	3	3	3	3	3	3	3	3	3	3	1	1	3	1	2	4	2	4	5	5	5	5
286	2	2	3	1	2	1	1	9	3	3	1	4	1	2	3	5	5	1	2	2	4	3	3	1	2	2	4	1	2	2	5	4	5	3	1	5	4	1	4	1	4	3	5	4	3	2	1	5	4
287	2	2	2	2	2	1	2	10	3	5	2	3	3	2	3	4	2	2	3	3	3	1	4	5	2	2	1	2	3	3	2	1	5	4	2	4	4	3	3	5	3	3	5	4	3	5	1	4	5
288	2	2	5	5	1	1	1	10	3	5	5	5	5	5	3	1	5	5	5	3	5	1	5	5	5	1	1	5	5	3	5	1	5	5	3	5	5	5	5	5	4	5	5	5	5	5	5	5	5
289	2	2	2	2	2	2	3	10	3	5	3	3	5	5	2	4	1	3	3	3	3	3	3	3	3	2	3	3	2	2	3	3	5	5	5	5	3	3	3	2	2	2	2	2	3	1	3	3	2
290	2	2	3	1	2	2	3	10	3	5	4	4	5	5	2	2	2	4	5	3	4	1	4	5	3	2	1	4	4	4	4	1	5	5	5	5	3	5	5	5	5	5	4	5	5	5	5	5	5
291	2	2	2	2	2	1	1	10	3	5	4	3	4	4	2	3	2	3	4	2	3	2	4	4	4	4	1	3	2	2	2	1	4	5	4	4	4	3	3	2	2	3	3	2	3	3	1	2	2
292	2	2	3	1	2	1	2	10	3	5	1	2	2	2	3	5	1	2	3	3	5	1	4	4	1	3	1	2	2	5	5	2	5	4	1	4	5	2	3	2	2	2	5	2	2	5	1	2	5
293	2	2	2	2	2	1	2	10	3	4	2	3	4	4	3	3	1	3	3	2	3	2	3	4	1	1	2	3	4	2	2	2	4	4	4	4	4	3	4	3	4	4	4	4	4	4	3	3	4
294	2	2	2	2	2	2	3	10	3	5	2	3	5	5	1	1	1	3	3	1	5	1	4	4	1	1	1	3	2	1	4	1	3	3	3	4	2	4	4	4	4	3	2	3	3	2	2	4	2
295	2	2	4	5	1	1	2	10	3	5	1	2	5	3	2	3	2	4	1	3	4	1	3	5	5	3	1	2	4	2	5	1	5	5	5	5	5	4	5	5	5	5	5	5	5	5	4	5	4
296	2	2	3	2	2	1	2	10	3	2	1	2	3	3	3	4	4	1	1	3	3	4	1	5	4	4	4	2	2	1	5	5	5	3	5	5	5	1	1	3	2	2	5	2	2	3	1	2	3
297	2	2	2	2	2	2	3	10	3	3	1	1	1	1	1	4	1	1	1	1	5	1	1	1	1	1	1	1	1	1	5	1	3	1	1	2	1	1	5	1	1	4	1	1	1	1	1	3	2
298	2	2	2	2	2	1	1	10	3	3	2	3	4	3	2	2	1	4	3	2	3	1	4	4	2	2	1	3	3	1	3	1	3	2	1	3	2	4	4	4	3	4	4	3	3	3	2	4	3
299	2	2	5	5	2	2	3	10	3	3	3	3	4	4	3	4	5	4	4	3	4	5	4	3	2	3	3	2	3	2	3	3	4	3	2	4	3	2	4	4	1	1	5	2	2	5	2	3	5
300	2	2	3	1	1	1	1	10	3	4	3	3	3	3	2	3	2	3	3	2	4	2	3	4	3	1	2	3	4	2	4	2	4	3	3	3	4	2	3	3	2	3	3	3	3	4	3	3	4
301	2	2	2	1	1	1	2	11	3	5	4	5	5	5	3	4	1	5	5	3	5	1	5	5	5	5	1	5	5	5	3	1	5	5	5	5	5	5	5	1	5	5	5	5	5	5	1	5	5
302	2	2	2	1	1	1	2	11	3	5	2	3	4	4	3	3	1	3	4	2	4	1	4	4	4	3	1	2	3	2	3	1	4	5	3	5	4	3	3	3	3	4	4	3	3	3	2	4	3
303	2	2	3	1	2	1	2	11	3	3	2	3	4	4	2	2	1	4	4	2	3	1	3	4	2	2	1	4	3	2	3	1	5	4	3	4	4	3	3	4	3	3	3	3	3	2	2	3	3
304	2	2	3	1	2	2	3	11	3	5	4	3	5	5	3	2	1	4	5	2	1	1	4	5	5	1	1	4	2	3	1	3	5	5	5	5	3	3	4	4	4	4	4	3	4	4	2	5	5
305	2	2	2	1	2	1	1	11	3	5	3	4	2	2	3	1	2	3	3	2	4	2	5	4	5	1	1	4	4	3	2	1	5	3	2	5	4	4	4	3	2	3	4	3	3	3	2	4	3
306	2	2	2	2	2	1	2	11	3	5	2	4	5	5	1	3	1	5	5	3	2	3	5	5	1	4	1	5	5	5	3	1	5	5	5	4	4	4	4	3	1	2	2	1	4	1	1	5	1
307	2	2	3	1	2	1	1	11	3	3	2	3	3	4	2	2	1	3	1	3	4	1	3	3	2	2	1	3	3	3	3	2	5	3	4	4	2	5	4	3	1	2	3	5	2	2	4	2	3
308	2	2	2	1	2	1	2	11	3	5	2	3	4	3	3	3	1	5	5	3	5	1	5	3	3	2	4	5	5	5	2	4	5	3	2	5	3	2	2	2	2	3	3	2	4	3	2	5	3
309	2	2	3	1	2	1	2	11	3	5	4	5	5	5	3	1	2	5	5	2	3	1	4	5	3	1	1	5	5	4	1	1	5	5	5	5	5	4	4	4	3	4	4	4	4	4	2	3	4
310	2	2	3	1	2	1	2	11	3	5	4	4	4	4	2	3	3	4	5	3	2	1	4	4	3	1	1	4	4	3	1	1	4	5	4	4	3	3	3	4	3	4	4	3	4	4	2	4	4
311	2	2	2	2	2	2	3	11	3	5	3	3	5	5	3	3	1	5	5	3	3	1	5	5	5	1	1	5	5	3	1	1	5	5	3	5	1	5	5	4	5	5	4	5	5	3	1	5	4
312	2	2	3	1	2	2	3	11	3	5	2	3	3	3	3	2	1	4	4	3	4	1	3	5	2	1	1	4	4	3	3	2	5	2	2	3	1	3	2	3	2	3	5	2	2	4	1	3	4
313	2	2	2	2	2	1	2	11	3	5	5	5	5	5	3	1	1	5	3	2	2	1	2	5	1	1	1	5	5	2	1	1	3	5	4	5	5	3	2	4	2	5	1	4	5	5	1	5	4
314	2	2	2	2	2	1	2	11	3	3	3	4	4	4	2	4	3	4	3	3	5	2	4	5	1	1	2	3	4	3	3	3	5	5	5	5	5	2	2	1	2	3	4	3	4	3	2	2	2
315	2	2	2	2	1	1	2	11	3	5	4	4	5	5	3	3	3	1	4	1	4	1	4	5	4	1	1	5	5	2	2	2	5	5	5	5	5	3	4	5	4	4	5	4	5	5	4	5	5
316	2	2	2	2	2	2	3	11	3	5	4	5	5	4	3	3	1	5	5	3	3	1	5	5	5	1	1	5	5	3	3	1	5	5	1	5	1	5	5	5	5	4	4	5	4	3	1	5	5
317	2	2	2	1	2	2	3	11	3	4	4	3	4	4	2	4	2	4	3	3	3	3	4	4	3	2	1	3	3	3	3	3	4	4	3	4	3	3	4	4	3	3	4	3	3	3	4	4	4
318	2	2	2	1	2	2	3	11	3	4	2	3	3	4	2	2	4	3	2	2	4	2	3	4	1	1	2	2	2	2	3	3	4	2	1	4	1	3	3	4	3	3	3	2	3	3	2	3	3
319	2	2	2	2	1	1	2	11	3	4	3	4	5	4	2	5	3	4	4	1	5	2	4	4	3	3	2	4	4	3	4	2	4	5	4	4	4	2	4	3	3	3	4	3	3	3	2	4	4
329	2	2	3	1	2	2	3	11	3	3	2	4	2	3	2	3	4	4	5	3	3	4	4	4	2	3	2	2	4	4	5	2	5	5	5	5	3	3	2	2	2	2	3	3	2	3	1	2	3
321	2	2	3	1	2	2	3	11	3	5	3	3	5	4	2	1	2	5	5	3	5	1	5	5	3	1	1	5	4	4	3	1	5	4	1	5	1	4	4	5	4	5	5	4	5	2	3	5	5
322	2	2	2	1	2	2	3	11	3	4	3	3	3	3	3	3	1	3	3	2	4	1	3	2	1	1	1	3	3	5	3	1	4	4	3	3	1	3	4	3	3	3	5	3	2	4	2	4	4
323	2	2	2	1	2	2	3	11	3	5	4	3	2	4	3	4	1	4	3	2	4	2	4	5	2	3	1	4	3	1	3	1	4	2	2	4	2	2	3	4	3	4	5	3	3	4	3	4	4
324	2	2	3	1	2	2	3	11	3	4	2	4	3	4	2	4	4	3	2	3	4	2	2	3	2	1	2	3	2	1	4	3	4	2	1	4	1	3	3	3	3	3	3	3	3	3	2	3	3
325	2	2	2	1	1	1	2	12	3	5	3	3	5	4	2	4	1	3	5	2	5	1	4	4	5	1	1	3	4	3	1	1	5	5	5	5	5	4	5	5	4	5	5	4	4	4	3	3	5
326	2	2	2	2	2	1	2	12	3	4	2	2	3	3	3	3	3	4	3	2	4	3	3	4	2	2	2	3	3	3	3	3	4	4	2	4	3	3	3	3	3	3	4	3	3	4	3	4	5
327	2	2	5	2	1	1	1	12	3	5	4	5	5	5	3	5	3	4	3	1	2	2	3	3	2	1	1	2	2	1	4	3	5	3	3	4	2	3	3	3	3	3	4	3	3	4	3	4	5
328	2	2	3	1	2	2	3	12	3	3	1	3	3	3	3	4	4	3	1	2	4	3	2	2	1	4	5	2	2	2	4	2	3	3	2	2	2	3	2	1	2	2	3	2	1	3	2	2	2
329	2	2	2	2	2	1	2	12	3	5	4	3	4	4	3	4	4	4	4	2	4	2	5	5	4	5	1	5	5	5	4	3	5	5	4	5	5	3	4	4	3	3	5	3	4	5	2	4	4
330	2	2	2	2	2	1	1	12	3	4	4	3	4	2	2	2	2	3	2	2	4	1	2	4	4	1	1	1	2	3	3	2	5	2	2	4	2	3	4	3	3	3	4	3	3	2	3	4	4
331	2	2	2	2	1	2	3	12	3	3	1	4	3	3	2	4	5	3	1	1	2	4	5	3	2	3	4	3	3	3	3	3	4	3	3	3	3	1	2	2	5	3	3	3	2	3	4	3	5
332	2	2	2	2	2	2	3	12	3	4	3	3	3	4	2	3	3	3	3	2	3	3	2	3	3	3	3	3	4	2	3	2	3	4	1	3	2	2	3	3	3	3	3	4	3	3	2	3	3
333	2	2	3	1	2	2	3	12	3	5	3	2	3	4	2	4	3	4	3	2	4	1	3	4	4	1	1	3	3	1	1	1	3	3	3	3	3	3	3	3	3	3	3	3	3	3	3	3	3
334	2	2	2	2	2	2	3	12	3	3	2	2	3	3	3	4	3	3	2	2	4	3	3	3	3	3	3	4	2	4	3	3	4	3	3	4	1	3	2	4	3	3	4	3	3	4	2	3	4
335	2	2	2	2	2	1	2	12	3	5	5	3	5	3	3	1	1	5	5	3	5	1	5	5	5	1	1	5	3	5	1	1	5	5	5	5	5	5	5	4	3	4	4	5	5	5	3	5	4
336	2	2	2	2	2	1	2	12	3	4	2	2	4	3	3	2	3	4	3	2	3	2	3	2	4	2	1	2	2	2	2	2	5	5	5	5	5	5	4	4	4	3	4	3	5	4	3	3	3
337	2	2	3	1	1	1	1	12	3	5	3	4	5	5	2	3	4	3	5	2	4	4	5	4	4	3	4	4	4	5	5	5	4	4	1	4	5	4	3	4	4	4	3	4	4	4	5	4	5
338	2	2	2	5	1	1	2	12	3	4	4	4	4	4	2	2	2	4	4	2	2	2	5	5	3	2	1	4	4	1	1	1	4	4	2	5	5	4	5	3	3	4	3	3	3	4	5	3	4
339	3	1	1	3	2	1	2	13	4	4	2	3	3	4	3	3	2	4	3	1	4	2	3	5	1	2	2	4	4	1	4	2	4	5	2	4	5	2	2	3	2	4	3	2	4	2	1	4	2
340	3	1	1	4	1	1	2	13	4	5	3	4	5	4	3	3	3	4	3	3	3	2	3	4	2	3	1	3	3	3	3	3	4	3	3	5	4	3	4	3	3	3	4	3	3	4	3	3	4
341	3	1	2	3	1	1	2	13	4	5	4	5	5	5	3	5	1	5	5	3	5	4	5	3	5	4	3	5	4	5	5	5	5	5	5	5	5	4	5	5	5	5	5	5	5	5	4	5	5
342	3	1	2	3	2	1	2	13	4	4	3	4	4	4	3	3	1	4	5	3	4	1	3	5	3	3	1	4	4	4	3	4	4	5	4	5	5	3	2	3	3	3	3	2	4	3	3	4	3
343	3	1	2	3	2	2	3	13	4	5	3	2	5	3	2	5	1	2	5	3	3	4	2	5	3	3	2	3	4	5	4	3	4	3	3	1	2	5	5	3	4	3	2	1	5	4	3	4	1
344	3	1	3	1	1	2	3	13	4	3	2	3	2	3	2	4	1	3	3	1	4	1	3	4	2	1	1	2	3	1	2	2	4	3	3	4	2	2	2	3	2	3	3	1	2	3	1	4	3
345	3	1	1	4	2	2	3	13	4	2	2	2	3	2	2	5	4	1	1	1	5	5	2	1	1	5	5	1	1	3	4	5	4	1	1	1	2	1	1	1	2	3	5	2	1	4	1	2	4
346	3	1	2	2	1	2	3	13	4	2	2	2	1	1	1	4	4	1	1	1	5	5	1	1	1	1	5	1	1	1	5	5	1	1	1	1	1	1	1	1	1	1	1	1	1	1	1	1	1
347	3	1	1	4	2	2	3	13	4	5	2	4	3	5	1	1	1	5	5	1	5	1	3	5	1	1	1	3	3	1	3	1	5	3	5	5	2	4	3	5	3	3	5	3	4	4	3	5	3
348	3	1	1	3	2	2	3	13	4	2	1	1	4	3	2	1	1	2	1	2	1	5	2	2	1	1	5	1	2	1	3	4	2	1	1	1	1	1	2	1	3	1	3	5	2	3	2	2	4
349	3	1	1	3	2	1	2	13	4	5	2	4	5	5	3	3	1	4	4	3	5	1	4	5	3	1	1	4	4	3	4	1	5	5	5	5	5	4	3	4	3	4	4	5	4	5	3	4	4
350	3	1	1	3	1	2	3	13	4	4	2	3	3	2	2	3	3	2	3	2	5	2	3	2	1	1	1	1	2	2	4	2	1	2	1	2	1	2	3	2	2	3	3	2	3	3	1	4	3
351	3	1	2	2	1	2	3	13	4	5	4	5	5	5	3	5	3	5	4	2	5	1	3	5	5	2	1	5	5	2	4	5	5	5	3	5	4	5	5	5	4	5	4	5	5	5	4	5	5
352	3	1	1	3	2	2	3	13	4	4	3	4	4	4	2	2	1	4	4	2	3	1	4	4	3	1	1	4	4	4	2	1	4	3	2	3	1	4	3	3	3	4	3	3	3	3	2	4	3
353	3	1	2	2	1	2	3	13	4	4	3	4	4	3	2	2	3	4	5	2	3	2	3	5	4	2	3	4	5	3	3	2	4	4	4	5	3	3	3	4	3	4	4	3	5	4	4	5	5
354	3	1	3	1	2	1	1	13	4	5	4	4	3	4	2	3	1	5	4	3	2	1	5	5	1	1	1	4	5	2	1	1	5	3	3	5	3	4	4	4	3	3	1	3	4	5	3	3	5
355	3	1	2	2	2	2	3	13	4	5	4	4	4	4	2	5	1	5	5	3	2	2	4	4	4	2	1	5	4	4	4	3	4	2	1	2	2	3	5	5	4	4	5	4	4	5	4	5	5
356	3	1	4	1	2	1	2	13	4	5	4	5	5	4	2	4	3	5	5	2	4	1	5	4	2	1	1	5	5	3	3	1	5	4	4	5	5	4	5	5	4	4	5	4	4	5	4	4	4
357	3	1	3	1	1	1	2	13	4	5	4	4	4	5	2	1	1	5	5	2	2	1	4	5	1	1	1	5	4	4	1	1	5	5	4	5	3	4	4	4	4	4	4	4	4	4	3	4	5
358	3	1	2	2	2	1	2	13	4	4	3	3	4	3	3	3	2	4	4	3	2	2	3	4	3	2	1	3	3	2	1	2	4	3	1	4	5	3	3	4	3	3	4	3	4	4	3	4	4
359	3	1	2	3	2	2	3	13	4	5	4	4	4	4	2	5	3	3	5	3	4	3	5	4	4	3	3	4	3	4	5	5	3	1	1	3	1	4	3	4	4	3	5	3	1	5	3	3	5
360	3	1	1	4	2	1	1	14	4	3	2	3	3	3	2	1	1	4	2	1	3	2	3	4	3	2	1	4	4	2	1	1	4	3	1	3	3	4	3	5	4	3	5	3	2	4	3	3	5
361	3	1	1	4	1	1	2	14	4	5	3	2	5	5	2	2	1	4	3	3	4	1	4	5	4	1	1	4	4	3	3	1	5	3	4	4	3	3	4	3	3	4	3	3	2	4	3	4	3
362	3	1	1	3	2	1	2	14	4	5	4	5	5	5	2	5	1	5	5	2	3	1	5	5	4	2	1	5	5	3	1	1	5	5	5	5	5	4	5	4	4	5	5	4	5	4	1	5	5
363	3	1	1	4	2	2	3	14	4	5	4	5	5	5	2	5	1	5	5	3	3	1	5	5	4	3	1	4	5	3	3	1	5	2	2	3	1	4	4	3	4	5	5	4	4	4	1	4	5
364	3	1	2	3	2	1	2	14	4	4	3	5	3	2	1	3	5	2	2	2	5	5	1	4	1	1	1	3	4	1	3	2	3	5	3	5	5	2	4	3	2	4	5	4	3	5	1	2	5
365	3	1	2	3	2	2	3	14	4	5	2	4	5	4	2	4	1	4	4	3	1	1	3	3	1	1	1	3	3	3	3	1	4	1	1	3	1	1	3	3	2	3	5	3	2	4	3	2	5
366	3	1	1	4	2	2	3	14	4	3	2	2	4	4	3	4	3	4	3	2	3	3	3	4	3	2	3	4	4	3	3	3	4	2	3	2	2	3	3	3	3	3	3	3	3	3	2	4	3
367	3	1	2	3	2	2	3	14	4	4	3	4	3	3	2	1	3	3	3	2	4	2	4	4	2	2	1	4	4	3	3	1	4	4	2	4	3	3	3	4	3	3	4	3	3	5	3	3	4
368	3	1	2	3	2	2	3	14	4	5	2	4	3	3	2	4	3	3	3	3	2	1	1	3	2	1	1	3	2	2	1	1	5	4	1	5	2	3	2	3	2	2	4	2	3	3	1	2	3
369	3	1	1	4	2	2	3	14	4	5	3	4	4	5	3	3	3	3	3	2	3	3	3	4	2	1	1	3	2	4	2	2	5	3	3	3	2	3	2	3	2	2	4	2	3	2	1	2	3
370	3	1	2	3	2	1	2	14	4	5	4	4	4	3	2	5	4	3	4	3	5	1	3	4	4	1	1	2	3	3	2	1	4	4	1	5	5	4	4	4	4	3	4	4	3	3	3	4	5
371	3	1	1	4	2	1	2	14	4	5	2	4	3	3	2	5	3	3	2	3	2	1	3	4	2	1	1	3	2	4	1	1	5	4	1	5	3	3	3	3	2	3	4	2	2	3	1	3	3
372	3	1	2	3	1	1	2	14	4	2	2	2	2	2	3	1	3	4	3	1	3	2	2	5	3	5	4	1	2	1	3	2	2	3	2	4	4	2	2	3	2	4	3	1	5	3	1	5	4
373	3	1	2	3	1	1	1	14	4	5	4	4	4	3	3	4	5	3	4	3	3	4	5	3	4	5	4	4	3	5	3	5	5	3	4	3	5	5	4	3	5	4	3	4	5	3	4	5	3
374	3	1	1	4	2	2	3	14	4	3	1	2	1	2	2	4	1	2	2	2	4	3	2	3	2	1	2	2	2	2	1	1	3	1	1	3	1	2	2	2	1	2	3	2	1	2	1	3	3
375	3	1	3	1	1	2	3	14	4	4	2	4	4	4	2	2	1	4	4	1	4	1	3	4	1	1	1	2	4	1	1	1	4	4	4	4	4	3	3	3	3	3	3	3	3	1	3	3	3
376	3	1	1	4	2	1	1	14	4	4	3	3	4	3	2	5	5	4	4	3	3	3	3	4	3	3	2	3	3	3	4	2	5	4	4	4	4	3	3	4	3	3	5	3	4	5	3	3	5
377	3	1	1	3	2	2	3	14	4	5	3	4	4	5	2	3	1	5	5	3	5	2	5	5	2	1	1	4	4	4	4	1	5	5	5	5	4	5	5	4	4	4	3	4	4	4	1	4	4
378	3	1	1	4	1	1	2	14	4	5	3	4	5	5	3	2	1	5	5	1	3	1	4	5	3	2	1	4	4	1	3	1	4	5	4	5	5	3	4	3	5	4	4	4	4	4	3	5	5
379	3	1	1	4	1	1	2	14	4	5	5	5	5	5	3	3	1	5	5	2	4	1	5	5	4	1	1	5	5	3	1	1	5	5	5	5	5	5	5	5	5	5	5	5	5	5	2	5	5
380	3	1	1	4	1	1	2	15	4	5	5	5	5	5	2	5	1	5	2	3	4	1	5	5	5	1	1	5	5	2	1	1	5	5	5	5	5	5	5	5	5	5	5	5	5	5	3	5	5
381	3	1	2	3	1	1	2	15	4	4	2	3	4	5	2	1	1	5	3	3	4	1	4	4	4	1	1	4	3	2	5	3	5	4	2	4	3	3	4	4	4	4	4	2	4	4	4	4	4
382	3	1	2	3	1	1	2	15	4	5	5	5	5	5	3	5	2	5	5	2	5	1	5	5	5	1	1	5	5	5	5	1	5	5	5	5	5	5	5	5	5	5	5	5	5	5	5	5	5
383	3	1	2	3	2	1	2	15	4	5	4	3	3	5	2	3	3	5	4	2	4	1	4	5	3	1	1	4	3	3	3	1	5	5	5	5	5	5	5	5	5	4	5	5	4	5	4	5	5
384	3	1	1	3	2	1	1	15	4	3	2	2	2	1	3	1	5	4	3	3	4	3	5	3	1	1	3	4	5	2	3	4	3	4	1	4	5	3	3	3	2	2	3	2	3	2	2	3	2
385	3	1	1	3	2	2	3	15	4	5	3	4	4	5	3	3	1	5	5	3	3	1	3	5	3	1	1	5	3	3	3	1	5	5	3	5	3	3	4	4	3	4	5	3	4	5	3	4	5
386	3	1	1	4	2	2	3	15	4	5	3	3	3	3	1	3	3	2	1	3	4	1	3	4	1	1	2	3	1	3	1	1	2	1	3	3	1	2	1	3	1	2	4	1	1	3	2	1	3
387	3	1	2	3	1	1	2	15	4	5	5	5	5	4	2	4	4	5	5	3	4	1	4	5	4	4	1	5	4	4	4	3	5	5	4	5	5	2	3	3	2	2	2	2	3	3	2	3	2
388	3	1	2	3	2	1	2	15	4	5	3	2	2	1	1	5	3	2	2	2	3	3	3	2	4	2	4	4	4	2	2	3	3	3	2	3	5	3	3	2	4	2	3	4	2	3	3	2	3
389	3	1	2	3	2	2	3	15	4	4	2	2	4	4	2	5	1	3	4	2	2	2	3	4	2	1	2	3	3	2	3	2	3	3	2	4	3	3	3	3	3	3	5	3	4	5	2	4	5
390	3	1	2	3	1	1	2	15	4	5	3	5	5	5	3	5	5	5	5	3	5	1	5	5	5	1	1	1	5	3	3	5	4	4	4	4	4	5	5	4	4	3	3	3	5	4	3	5	5
391	3	1	2	3	1	1	2	15	4	5	5	1	5	5	1	1	1	5	1	1	1	1	5	5	1	1	1	5	5	1	1	1	3	4	1	5	5	5	5	5	5	5	2	1	5	5	3	5	2
392	3	1	1	3	1	1	2	15	4	5	5	4	5	5	3	3	2	5	5	3	3	1	5	5	1	1	1	5	5	5	3	1	5	5	5	5	5	4	5	5	3	5	5	3	5	5	5	5	5
393	3	1	2	3	2	1	2	15	4	5	4	4	5	5	3	2	1	3	3	2	1	1	4	4	2	1	1	1	1	1	1	1	4	5	3	4	5	3	3	4	2	3	5	2	3	4	1	3	5
394	3	1	1	4	1	1	2	15	4	5	3	4	5	5	3	5	1	5	5	2	5	1	5	5	4	5	1	5	5	5	5	1	5	5	3	5	5	4	5	4	5	5	5	4	4	5	3	5	5
395	3	1	1	4	2	2	3	15	4	4	3	2	3	3	2	4	1	4	3	3	5	3	4	2	2	1	1	3	4	4	3	2	4	3	2	4	1	3	4	5	3	3	5	3	2	4	1	3	4
396	3	1	2	3	2	2	3	15	4	4	3	3	3	3	2	4	1	3	3	2	5	1	5	4	3	1	1	3	3	4	3	2	5	2	1	5	1	3	3	2	2	3	4	2	2	3	1	3	3
397	3	2	2	2	2	1	2	16	4	5	4	3	4	4	3	1	1	4	5	2	3	1	3	4	4	1	1	5	5	3	2	1	5	5	3	5	3	4	2	4	3	3	3	3	4	4	4	4	5
398	3	2	3	1	2	1	2	16	4	5	3	3	3	4	2	2	1	4	5	3	3	2	4	5	5	1	1	4	5	3	2	1	5	5	5	5	5	4	4	3	3	4	3	3	4	3	3	4	2
399	3	2	4	1	2	1	1	16	4	3	2	3	3	3	2	3	5	3	3	3	4	4	2	5	1	2	2	3	3	2	5	3	5	4	2	5	5	5	5	2	3	3	5	3	3	4	2	2	3
400	3	2	2	2	1	1	2	16	4	5	3	5	4	5	3	3	1	5	4	3	3	2	4	5	3	1	1	5	5	3	2	2	5	5	3	5	5	3	4	5	3	4	5	4	4	5	4	5	5
401	3	2	3	1	1	1	2	16	4	5	4	3	4	5	2	5	1	5	5	3	1	1	5	5	5	1	1	5	5	5	3	1	5	1	3	5	4	2	3	4	3	4	5	4	4	1	2	4	5
402	3	2	2	2	1	1	2	16	4	5	2	4	4	5	3	4	1	5	4	3	2	1	4	5	3	3	2	4	4	1	1	2	5	4	3	4	4	2	5	4	1	2	2	1	2	2	3	4	4
403	3	2	2	2	2	1	1	16	4	3	1	2	4	3	2	1	3	4	4	2	3	3	4	4	2	1	2	3	3	2	2	1	3	4	2	3	2	3	3	5	4	2	5	3	2	1	3	2	5
404	3	2	3	1	1	1	2	16	4	5	5	5	5	5	3	5	4	4	4	2	4	1	4	5	5	5	1	4	4	5	3	1	5	5	5	5	5	5	5	5	5	5	5	5	5	5	5	5	5
405	3	2	2	2	1	1	2	16	4	5	5	5	5	5	2	5	1	5	5	2	3	1	5	5	1	1	1	4	5	3	1	1	5	5	5	5	5	5	5	5	5	5	5	5	4	5	3	5	5
406	3	2	2	1	1	1	2	16	4	5	5	5	5	5	3	5	5	5	5	3	1	1	5	5	2	2	1	5	5	5	5	1	5	5	5	5	5	5	5	5	3	5	5	3	5	5	3	5	5
407	3	2	3	1	1	1	2	16	4	5	3	4	4	5	3	2	1	5	3	3	4	2	4	5	3	2	1	5	5	3	2	1	5	5	4	5	5	4	5	5	5	4	5	4	5	5	4	5	5
408	3	2	3	1	1	2	3	16	4	5	2	2	5	5	2	1	1	5	4	3	3	1	5	5	1	1	1	4	2	3	4	3	5	5	3	5	5	4	3	5	5	5	5	4	5	5	3	5	5
409	3	2	4	1	1	1	2	16	4	5	4	3	3	5	2	2	2	5	4	2	5	1	5	4	2	1	1	4	4	2	4	2	4	5	3	5	5	3	3	5	3	4	5	3	5	5	2	5	5
410	3	2	2	2	1	1	2	17	4	4	3	3	5	5	2	3	1	4	5	3	3	1	4	5	5	3	1	4	4	2	2	1	5	5	4	5	5	4	5	5	4	5	5	4	5	5	3	5	5
411	3	2	4	1	2	1	2	17	4	4	2	5	4	5	3	5	1	5	3	2	2	1	4	5	1	1	1	4	4	2	3	2	4	5	5	5	5	5	4	5	5	4	5	3	4	1	2	4	5
412	3	2	2	2	2	1	2	17	4	4	3	4	4	5	1	3	3	3	3	3	3	2	3	4	2	1	1	4	4	3	2	2	5	5	3	4	3	3	4	4	4	3	4	3	4	4	2	2	4
413	3	2	3	1	1	2	3	17	4	2	2	2	3	3	3	4	3	2	3	3	4	4	3	3	2	3	4	3	2	4	4	4	3	2	2	3	2	2	2	3	2	3	3	2	2	3	3	3	3
414	3	2	3	1	2	2	3	17	4	5	4	4	4	4	3	3	1	5	4	2	4	1	5	4	4	2	1	5	5	4	2	1	5	5	5	5	2	5	5	5	5	5	5	5	5	5	4	5	5
415	3	2	4	1	2	2	3	17	4	3	1	3	4	3	1	1	1	3	2	1	4	3	4	5	1	1	1	1	3	1	5	1	5	5	5	5	1	2	2	2	3	5	5	3	3	4	1	5	5
416	3	2	2	2	2	1	1	17	4	5	3	4	5	4	2	4	4	4	4	2	5	1	4	3	2	1	1	3	4	1	4	3	4	3	3	3	2	4	3	4	2	2	5	3	2	5	4	4	5
417	3	2	2	2	2	1	1	17	4	3	1	2	4	5	2	2	1	5	3	5	3	1	4	4	1	1	1	5	4	5	2	2	5	5	5	5	4	2	4	1	3	2	1	3	1	1	2	1	1
418	3	2	2	2	1	1	2	17	4	3	2	5	5	3	4	4	3	4	3	3	4	3	5	5	5	4	3	4	4	3	4	3	5	5	5	5	5	5	4	4	3	4	5	4	5	4	4	5	5
419	3	2	3	1	2	1	2	17	4	4	3	3	3	4	3	4	2	3	3	4	3	1	4	4	2	1	2	4	3	3	3	2	3	4	4	4	4	4	4	4	3	3	4	3	3	4	2	3	4
420	3	2	2	2	1	2	3	17	4	4	3	3	3	2	2	4	1	3	3	4	5	2	3	2	1	1	2	4	3	4	5	1	3	3	1	3	1	4	3	5	4	3	4	4	2	4	4	3	5
421	3	2	2	1	2	1	2	17	4	4	1	3	4	4	1	1	1	3	3	4	3	3	3	4	1	1	2	2	2	3	2	3	3	5	5	5	5	2	3	3	2	3	5	3	3	5	2	4	4
422	3	2	3	1	2	1	2	17	4	5	4	5	5	5	3	1	1	5	5	5	1	1	3	5	3	2	1	5	4	2	1	1	5	5	5	5	5	3	4	4	2	3	4	4	4	4	2	5	3
423	3	2	3	1	2	2	3	17	4	4	3	5	5	5	3	3	1	5	5	4	3	1	4	4	2	1	1	4	5	2	1	1	4	4	3	4	3	3	4	5	3	3	5	3	4	5	4	5	5
424	3	2	2	2	2	1	1	17	4	4	2	4	4	4	2	1	1	3	3	3	3	1	4	4	1	1	1	4	5	3	4	1	4	3	1	4	2	2	4	4	3	4	5	4	2	5	4	5	5
425	3	2	2	2	2	2	3	17	4	3	2	3	3	3	3	2	3	3	2	2	3	2	3	2	2	2	2	3	4	2	3	2	3	2	2	2	2	2	2	3	3	3	4	3	2	4	2	3	4
426	3	2	3	1	1	2	3	17	4	5	4	5	5	5	5	4	1	5	5	5	5	1	4	5	5	4	1	5	5	5	5	1	5	5	3	5	3	5	4	4	5	4	4	4	4	5	4	5	5
427	3	2	5	5	2	2	3	17	4	4	3	2	3	4	5	3	2	4	3	5	5	2	3	4	3	2	2	3	2	4	2	2	3	2	1	1	3	2	2	3	2	2	3	3	2	2	3	3	2
428	3	2	3	1	1	2	3	17	4	5	4	4	5	4	4	3	3	4	5	4	4	4	3	4	3	2	1	4	4	4	5	1	4	4	3	3	3	5	4	5	5	4	4	3	4	3	4	4	5
429	3	2	5	5	2	2	3	17	4	4	3	3	4	3	3	3	1	3	5	4	4	2	3	3	1	1	1	3	3	2	3	3	2	1	1	4	1	3	5	5	3	4	4	3	2	4	3	3	4
430	3	2	3	1	2	1	1	18	4	3	2	3	3	3	1	2	3	3	4	1	2	3	1	2	1	1	3	2	2	5	3	1	3	2	1	2	1	3	4	5	4	4	5	3	3	5	4	3	5
431	3	2	4	5	2	2	3	18	4	4	2	3	4	3	2	1	1	3	2	1	1	1	3	4	1	1	1	3	2	1	1	1	4	3	2	2	2	3	2	4	2	2	5	3	4	5	2	4	5
432	3	2	4	1	2	2	3	18	4	5	3	3	3	4	4	3	1	3	4	4	3	1	4	4	4	1	1	5	5	3	4	1	4	4	2	2	1	3	1	5	3	4	5	3	3	5	3	4	5
433	3	2	3	1	1	1	2	18	4	4	4	4	5	5	5	1	1	5	4	3	2	2	4	5	5	1	1	3	5	3	3	1	5	5	4	5	5	4	4	3	4	4	5	4	5	4	3	5	4
434	3	2	3	1	2	2	3	18	4	5	3	4	4	4	5	5	1	5	5	5	1	3	4	4	4	4	1	5	5	5	5	1	5	4	2	5	3	4	4	5	4	3	5	4	3	5	2	4	5
435	3	2	3	1	2	1	2	18	4	4	5	3	5	5	3	1	1	5	5	5	3	1	5	5	1	1	1	5	5	1	1	1	5	5	5	5	5	3	5	5	3	5	5	3	5	5	3	3	5
436	3	2	4	1	2	2	3	18	4	4	2	3	4	3	2	4	3	3	3	4	2	2	3	4	2	3	2	4	5	4	5	3	2	3	2	3	2	3	1	5	3	2	4	2	2	5	2	3	5
437	3	2	4	5	2	1	1	18	4	3	2	5	3	3	1	4	1	3	5	1	1	2	5	2	1	1	1	3	2	2	5	2	5	3	1	1	3	4	2	3	2	4	4	2	3	3	2	5	5
438	3	2	4	5	2	2	3	18	4	5	3	3	3	4	1	1	1	4	3	1	3	2	3	2	1	1	2	5	3	3	5	3	3	2	2	2	1	3	1	5	2	3	5	2	2	5	1	4	5
439	3	2	3	1	2	2	3	18	4	5	3	3	5	3	3	1	1	3	3	1	1	1	1	3	1	1	1	2	2	1	3	5	5	4	4	4	1	3	3	4	4	2	4	3	3	5	1	3	5
440	3	2	2	2	2	2	3	18	4	2	2	2	2	2	1	3	3	2	2	1	3	4	2	2	1	1	3	2	2	1	4	4	3	2	2	2	1	2	2	2	2	2	3	2	2	3	3	3	4
441	3	2	2	2	2	2	3	18	4	3	1	4	3	3	3	1	1	3	3	3	3	3	3	3	3	4	4	4	2	4	4	1	4	3	1	3	2	3	3	2	3	2	3	2	1	1	1	4	2
442	3	2	2	2	2	1	2	18	4	1	1	1	2	2	3	3	3	2	1	2	5	5	1	2	1	1	5	2	2	1	5	5	5	5	3	5	5	5	3	3	2	5	2	1	4	1	2	4	1
443	3	2	4	1	2	1	2	18	4	3	1	2	3	3	3	1	2	3	2	2	2	3	3	3	3	1	3	3	2	2	2	2	2	3	4	3	2	2	3	2	3	3	2	4	2	3	3	5	1
444	3	2	3	1	2	2	3	18	4	4	1	1	2	1	4	5	1	2	3	4	4	4	1	1	1	3	2	3	3	2	3	5	2	4	2	1	2	1	3	2	3	2	3	2	1	1	2	2	1
445	3	2	3	1	1	1	2	18	4	5	3	4	4	5	4	2	1	4	5	5	5	5	5	5	4	1	1	5	5	4	1	1	5	5	5	5	5	2	5	5	3	5	5	4	3	4	2	3	4
446	3	2	2	2	1	2	3	18	4	3	1	1	2	3	5	4	1	1	3	1	5	5	1	1	1	1	5	1	1	3	5	5	4	1	1	3	1	4	2	3	1	3	5	2	1	4	1	4	3
447	3	2	3	1	1	1	2	18	4	5	4	5	5	4	3	4	1	5	3	3	3	1	4	4	2	2	1	3	3	2	2	1	4	5	5	5	5	3	4	5	4	4	5	3	5	5	5	5	5
448	3	2	2	2	1	1	1	18	4	5	5	4	5	4	2	1	2	5	5	4	3	1	3	5	3	1	1	5	5	2	2	1	4	4	4	5	3	2	2	4	3	5	5	2	2	4	1	3	5
449	3	2	2	2	1	1	2	18	4	5	5	5	3	5	2	1	1	5	3	1	1	1	5	5	4	1	1	4	5	1	1	1	5	5	5	5	3	3	3	5	4	3	5	3	3	4	3	3	4
450	3	2	3	1	1	1	2	18	4	3	3	3	3	3	3	3	3	3	3	3	3	3	3	3	3	3	3	3	3	3	3	3	3	3	3	3	3	3	3	3	3	3	3	3	3	3	3	3	3
451	3	2	4	1	1	1	2	18	4	5	4	5	5	5	5	5	1	5	5	5	5	1	5	5	5	3	1	5	4	4	5	1	5	5	5	5	5	3	5	3	4	5	5	4	5	5	3	5	5
452	3	2	2	2	1	1	2	18	4	5	5	5	3	3	3	3	3	3	3	3	3	3	3	3	3	3	3	3	3	3	3	3	3	3	3	3	3	5	4	3	3	5	5	4	5	4	1	5	4
453	4	2	3	1	2	1	2	19	5	5	4	5	4	4	5	3	2	5	4	3	5	1	4	5	4	5	1	4	5	3	4	1	5	4	1	3	4	4	4	1	3	3	2	3	5	1	3	4	1
454	4	2	2	2	2	2	3	19	5	5	5	5	4	5	5	5	2	5	5	4	4	1	5	5	4	4	1	5	5	4	4	1	5	5	5	5	4	4	5	4	4	5	4	4	4	4	4	4	4
455	4	2	4	5	1	1	2	19	5	3	4	5	5	4	4	3	3	5	5	4	5	3	4	3	3	2	1	4	4	3	4	5	4	5	2	4	5	4	5	3	1	5	4	1	5	3	1	4	5
456	4	2	2	2	2	1	2	19	5	5	4	5	3	4	3	5	2	4	4	5	5	1	5	5	3	5	1	3	5	2	5	1	5	4	2	5	4	5	4	2	4	4	2	4	4	2	3	5	1
457	4	2	5	5	1	1	1	19	5	4	1	3	4	3	3	5	5	1	3	1	3	3	1	3	1	1	2	3	2	2	3	3	4	2	1	2	1	2	2	2	1	2	5	2	1	5	2	2	5
458	4	2	2	2	2	1	1	19	5	3	2	4	3	3	3	3	4	2	2	3	3	5	2	4	3	3	4	3	4	3	5	4	4	3	2	4	5	3	2	3	1	3	4	2	3	3	2	1	4
459	4	2	3	1	2	2	3	19	5	5	5	5	4	2	1	4	4	5	5	5	5	1	3	3	1	1	1	5	5	3	3	1	5	3	1	5	3	3	3	3	3	3	5	3	3	3	3	3	5
460	4	2	4	5	2	1	2	19	5	5	2	3	5	4	3	3	1	3	5	5	3	1	4	5	1	1	1	4	5	3	1	1	5	5	3	5	5	2	3	4	3	5	5	4	5	5	2	5	4
462	4	2	5	5	1	1	2	19	5	5	3	5	5	4	5	5	1	5	5	2	5	1	5	5	5	5	1	5	5	3	1	5	5	5	5	5	5	5	5	5	5	5	3	4	3	5	4	5	4
462	4	2	3	1	1	1	2	19	5	4	4	5	5	5	3	1	1	5	3	1	1	1	5	5	1	1	1	4	4	2	1	1	4	5	5	5	4	5	5	3	3	4	4	2	3	3	4	4	4
463	4	2	5	6	1	1	2	19	5	4	3	5	5	3	2	4	2	5	4	5	2	4	2	5	1	1	5	3	2	1	3	2	5	4	3	5	5	3	3	4	3	4	3	2	4	2	3	1	4
464	4	2	4	1	1	1	2	19	5	5	3	5	5	5	1	5	1	5	5	1	1	5	5	5	1	1	1	5	5	5	1	1	5	5	5	5	5	2	4	1	2	5	3	3	5	5	2	5	3
465	4	2	4	1	2	1	1	19	5	5	3	4	5	5	5	5	3	5	5	5	5	3	5	5	5	5	1	5	5	5	3	3	5	5	1	5	5	5	5	5	5	5	5	5	3	5	5	5	5
466	4	2	4	1	1	1	2	19	5	5	3	3	5	5	4	3	1	3	4	1	5	1	3	5	5	3	1	4	4	4	4	2	5	5	4	5	4	4	4	3	3	4	4	3	4	4	3	5	4
467	5	1	1	4	2	1	2	20	6	3	1	2	3	2	2	1	1	2	2	3	3	3	3	3	3	1	3	4	3	2	1	2	3	3	3	3	3	2	3	5	3	2	5	3	3	3	3	2	5
468	5	1	2	3	2	2	3	20	6	5	4	5	5	4	4	5	4	3	4	4	5	5	4	4	4	5	5	5	4	4	4	5	5	5	5	5	5	5	5	5	5	5	5	5	5	3	5	5	5
469	5	1	2	3	1	1	2	20	6	4	3	3	5	5	2	3	1	4	4	2	2	1	4	5	4	1	1	4	5	2	2	1	5	5	5	5	5	3	3	4	3	4	5	2	4	4	3	3	4
470	5	1	1	4	1	1	2	20	6	5	3	4	5	5	2	1	1	5	4	1	1	1	4	5	3	1	1	4	5	1	1	2	5	5	4	5	5	5	4	4	4	5	4	4	5	5	4	3	4
471	5	1	1	4	2	1	2	20	6	2	1	1	2	2	2	4	1	1	1	3	5	3	3	3	1	5	5	1	1	5	5	4	5	5	2	5	5	1	1	5	1	4	5	3	3	5	1	3	5
472	5	1	2	3	1	1	2	20	6	3	2	2	2	3	2	3	5	4	2	2	4	3	4	5	1	1	3	2	2	2	3	3	4	5	5	5	5	3	2	1	2	5	1	3	5	2	3	5	3
473	5	1	2	3	2	1	2	20	6	3	1	2	5	5	3	3	1	5	5	5	5	2	2	4	1	1	1	4	4	5	3	1	3	3	1	2	2	3	3	1	3	3	2	3	1	1	1	3	1
474	5	1	2	3	1	2	3	20	6	2	1	3	4	1	1	1	1	4	3	1	1	1	5	1	1	1	1	3	3	1	1	1	5	2	1	1	1	3	4	1	3	3	1	3	2	1	1	3	1
475	5	1	1	4	2	2	3	20	6	5	2	4	5	3	1	1	2	4	3	3	3	3	5	5	1	3	3	5	5	3	1	3	5	3	3	4	2	3	2	4	3	3	5	4	4	4	3	4	4
476	5	1	1	4	1	1	2	20	6	5	2	2	2	3	2	3	5	4	2	2	4	3	4	5	1	1	3	2	2	2	3	3	4	5	5	5	5	3	2	1	2	5	1	5	5	2	3	5	5
477	5	1	2	3	1	1	2	20	6	5	5	5	5	5	5	1	3	5	5	5	3	1	5	5	5	1	1	5	5	1	1	1	5	5	5	5	5	5	5	5	5	5	5	5	5	5	5	5	5
478	5	1	2	3	2	2	3	20	6	1	1	1	3	2	3	4	3	2	4	3	3	5	3	2	2	3	4	2	1	1	4	4	2	1	1	1	2	2	2	3	2	4	5	3	2	3	3	3	4
479	5	1	2	3	2	2	3	20	6	5	2	4	5	3	1	1	2	5	3	1	2	4	5	3	1	1	1	3	2	1	5	3	4	3	2	2	1	4	2	5	3	3	5	1	3	5	3	5	5
480	5	1	1	4	1	2	3	20	6	5	2	4	5	5	3	2	1	4	4	2	4	4	3	5	2	1	1	3	4	1	3	1	4	5	5	5	5	3	4	5	3	4	4	2	4	4	1	4	4
481	5	1	2	3	1	1	2	20	6	3	2	2	4	2	1	5	1	4	5	4	5	4	5	2	3	1	2	1	5	3	5	5	5	4	2	5	5	3	4	5	4	5	5	2	3	4	4	5	5
482	5	1	2	3	1	2	3	20	6	4	2	4	5	3	3	1	1	3	3	3	3	3	5	3	1	1	3	4	3	2	2	3	4	3	4	4	3	3	4	4	3	4	3	2	3	2	2	4	3
483	5	1	1	4	2	2	3	20	6	3	3	2	4	4	1	1	3	3	3	1	1	5	1	1	1	1	4	1	3	3	1	5	5	4	2	3	4	1	1	4	1	1	4	1	4	4	1	2	4
484	5	1	1	4	1	2	3	20	6	4	2	3	5	4	1	1	1	3	2	1	4	1	5	5	2	1	1	3	2	1	1	1	1	2	5	4	3	3	3	2	1	3	2	1	1	1	2	1	1
485	5	1	1	3	2	2	3	20	6	2	1	1	3	2	2	4	1	3	2	2	3	3	2	2	2	1	4	2	1	1	3	4	4	3	2	3	1	3	3	4	3	3	3	2	3	3	2	3	5
486	5	1	2	3	2	1	2	20	6	3	2	2	2	3	2	3	5	4	2	2	4	3	4	5	1	1	3	2	2	2	3	3	4	5	5	5	5	3	3	2	1	2	5	1	5	5	2	3	5
487	5	1	1	4	2	1	2	21	6	5	3	4	4	3	2	1	1	3	3	4	1	1	3	2	1	1	1	3	3	2	1	1	3	3	1	3	3	3	3	5	3	4	5	4	5	5	4	5	5
488	5	1	1	3	1	2	3	21	6	5	5	5	5	5	5	5	3	5	3	3	1	1	5	5	5	1	1	5	5	3	1	1	5	5	5	5	5	5	5	5	5	5	5	5	5	5	5	5	5
489	5	1	1	4	2	2	3	21	6	4	3	4	3	2	2	5	3	4	3	3	5	2	4	4	1	5	1	4	5	5	5	1	5	4	1	2	2	2	3	2	2	3	3	3	3	3	2	3	2
490	5	1	2	3	1	1	2	21	6	3	2	3	3	2	4	3	4	1	2	3	3	2	4	3	2	2	3	2	3	2	4	3	4	2	1	2	3	2	3	3	2	5	3	2	2	3	3	2	3
491	5	1	1	4	2	2	3	21	6	5	5	3	5	4	3	5	3	4	2	2	5	1	3	5	3	5	1	3	3	1	5	3	5	5	3	5	1	3	3	5	4	4	3	2	3	3	3	4	3
492	5	1	2	3	2	1	2	21	6	3	3	3	2	3	3	3	1	3	2	2	2	2	3	5	3	1	1	4	3	2	1	1	5	3	3	5	2	3	3	2	3	2	4	2	2	2	3	2	3
493	5	1	2	3	2	1	1	21	6	4	2	4	2	2	4	5	2	4	4	3	4	3	4	5	4	1	3	4	5	5	3	2	5	4	1	3	3	3	4	5	3	3	5	4	3	5	2	3	5
494	5	1	2	3	1	2	3	21	6	5	3	5	5	5	5	5	5	5	5	5	5	5	5	5	5	5	1	5	5	5	5	1	5	5	1	3	5	5	5	5	5	5	5	5	5	5	5	5	5
495	5	1	1	4	2	1	1	21	6	3	2	3	4	2	1	2	1	3	3	1	4	2	3	2	1	1	1	2	4	2	3	1	4	3	3	5	3	4	4	5	4	2	4	3	3	3	2	3	5
496	5	1	1	4	2	1	3	21	6	5	3	4	5	4	4	3	1	4	4	3	3	1	2	3	4	2	1	3	4	2	2	1	4	4	3	4	3	4	3	5	2	3	5	3	2	4	3	2	5
497	5	1	2	3	2	2	3	21	6	5	3	3	4	3	3	4	2	4	3	2	3	1	4	4	2	1	1	3	3	2	1	1	2	3	2	3	2	3	2	5	4	4	5	2	2	5	3	2	5
498	5	1	1	4	2	2	3	21	6	3	2	2	1	1	4	3	1	1	3	1	4	3	2	1	1	1	1	1	2	2	4	3	4	1	1	1	1	1	2	3	3	1	4	1	1	3	1	3	3
499	5	1	2	3	2	2	3	21	6	3	2	3	5	1	1	3	2	1	4	2	5	2	5	2	1	1	2	1	3	1	2	2	5	1	1	4	1	1	2	1	1	2	3	1	1	2	1	3	5
500	5	1	2	3	1	1	2	21	6	5	3	4	5	5	1	3	1	5	5	3	1	1	5	5	1	1	1	5	5	3	1	1	5	3	1	5	5	5	5	5	1	4	5	3	4	5	1	5	5
501	5	1	1	3	1	2	3	21	6	5	5	5	5	5	5	5	5	5	5	5	5	5	5	5	5	5	1	5	5	5	5	1	5	5	5	5	3	5	5	5	5	5	5	5	5	5	5	5	5
502	5	1	1	4	1	1	2	21	6	5	5	5	3	4	5	3	1	5	5	5	4	1	4	5	3	5	1	5	5	2	3	1	5	5	5	5	5	3	3	4	3	4	5	3	5	4	2	3	4
503	5	1	2	3	1	1	2	21	6	5	5	5	3	5	3	1	3	5	5	5	3	1	5	5	1	1	1	3	5	3	1	1	5	5	3	5	5	3	4	4	1	3	5	2	5	5	5	5	5
504	5	1	2	4	1	1	2	21	6	5	5	5	5	5	5	1	4	5	5	5	4	1	4	5	5	1	1	5	5	1	1	1	5	5	5	5	5	5	5	5	5	5	5	5	5	5	5	5	5
505	5	1	2	3	1	2	3	21	6	3	3	3	3	3	3	3	3	3	3	3	3	3	3	3	3	3	3	3	3	3	3	3	3	3	3	3	3	3	3	3	3	3	3	3	3	3	3	3	3
506	5	1	3	1	2	2	3	22	6	3	2	2	4	3	3	4	4	4	3	2	4	2	3	3	3	3	3	3	3	3	4	3	3	2	2	2	1	3	3	4	2	2	5	3	2	3	3	3	5
507	5	1	4	1	1	2	3	22	6	4	2	3	5	4	3	2	1	4	3	1	2	1	5	2	2	3	1	5	4	1	3	1	3	2	1	2	1	4	3	4	3	4	4	3	3	4	4	1	3
508	5	1	4	1	2	2	3	22	6	5	4	4	5	5	4	5	1	5	5	4	5	1	5	2	2	1	5	3	5	3	1	4	4	2	4	4	3	3	3	4	4	4	5	4	5	5	4	4	5
509	5	1	3	1	2	1	2	22	6	5	5	5	5	5	5	5	3	5	5	5	5	1	5	5	5	5	1	5	5	5	5	1	5	5	5	5	5	5	5	5	5	5	5	5	5	5	5	5	5
510	5	1	3	1	1	1	2	22	6	5	1	3	5	3	3	4	3	3	5	5	4	1	2	5	5	5	1	5	5	3	1	3	5	5	5	5	5	3	3	5	4	3	5	3	5	5	3	5	5
511	5	1	4	1	1	1	2	22	6	5	1	3	5	3	4	4	3	3	4	3	4	3	2	3	2	2	1	4	5	2	2	1	5	3	3	5	5	3	3	4	3	3	3	2	3	3	2	5	3
512	5	1	2	2	1	1	2	22	6	5	5	5	5	5	5	1	1	5	5	1	5	1	5	5	5	5	1	5	5	3	5	1	5	5	5	5	5	3	5	5	1	5	5	1	5	5	5	2	5
513	5	1	2	2	1	2	3	22	6	5	3	5	5	5	1	5	1	5	5	1	1	1	5	5	1	1	1	5	1	1	1	1	5	5	1	5	5	5	5	5	5	5	5	5	5	5	5	5	5
514	5	1	4	1	1	2	3	22	6	4	4	3	4	3	4	2	3	4	4	2	2	1	3	2	4	2	1	4	5	4	2	2	3	2	1	2	2	3	3	4	3	2	3	3	2	2	2	4	3
515	5	1	3	1	1	1	2	22	6	5	5	5	5	5	1	1	1	5	3	2	2	1	5	5	3	1	1	4	4	3	1	3	5	5	3	3	5	3	3	4	3	4	5	3	4	4	2	4	5
516	5	1	2	2	2	1	2	22	6	4	1	2	3	2	2	3	3	3	2	1	3	2	3	3	3	1	2	1	2	1	2	1	4	2	1	2	4	2	3	3	2	3	5	2	1	4	2	4	5
517	5	1	4	5	1	1	2	22	6	5	5	5	5	5	3	3	1	5	5	5	4	1	5	5	4	1	1	5	5	3	1	1	5	5	5	5	5	3	5	5	5	5	5	4	4	5	5	5	5
518	5	1	2	2	1	1	2	22	6	5	3	3	5	5	3	1	1	5	3	2	1	2	4	5	5	1	1	4	3	1	1	2	5	5	4	5	5	5	5	3	5	5	2	5	5	2	4	5	2
519	5	1	3	1	2	1	2	22	6	5	3	3	4	4	5	2	3	4	3	2	2	1	2	3	3	2	1	3	2	4	1	1	4	5	1	3	4	3	2	4	2	3	4	2	4	3	2	4	4
520	5	1	4	5	2	1	2	22	6	5	3	3	3	4	2	4	4	4	5	4	3	1	5	4	1	1	3	4	4	3	1	1	5	2	5	5	4	4	5	3	4	3	5	4	2	5	1	4	5
521	5	1	3	1	2	2	3	23	7	5	4	4	4	4	2	4	2	4	4	3	4	1	4	4	2	3	1	4	4	3	3	1	4	5	4	5	4	3	3	3	3	4	4	4	5	3	3	5	3
522	5	1	1	4	1	2	3	23	7	5	4	2	5	5	5	5	1	5	5	5	5	1	5	5	2	1	1	5	5	5	5	1	5	5	1	5	1	4	5	5	3	5	5	3	5	4	3	5	5
523	5	1	3	1	2	1	2	23	7	5	3	4	5	5	5	5	1	5	5	3	4	1	5	5	5	1	1	5	5	3	1	1	5	5	5	5	5	4	5	5	4	4	5	5	5	5	4	5	5
524	5	1	2	2	2	1	2	23	7	4	2	4	5	4	2	3	1	5	3	3	2	1	5	4	2	1	1	4	3	1	1	1	5	4	5	5	5	3	3	3	2	4	5	1	4	5	1	4	5
525	5	1	1	4	2	1	2	23	7	4	3	4	5	5	4	3	1	5	5	3	3	1	5	5	4	3	1	4	4	2	1	1	5	5	5	5	4	4	4	5	3	4	5	3	4	5	3	4	5
526	5	1	1	4	2	1	1	23	7	3	1	3	5	4	2	3	1	3	2	4	3	1	3	4	2	1	1	4	3	3	2	1	4	5	3	3	4	4	3	2	2	1	3	2	2	2	2	2	3
527	5	1	2	3	1	1	2	23	7	3	2	4	5	5	5	3	2	3	3	1	3	1	2	3	4	1	1	3	5	1	1	1	5	5	1	5	5	3	1	5	2	5	3	1	3	4	3	2	4
528	5	1	2	2	1	1	2	23	7	3	3	4	4	3	3	4	3	4	5	2	3	2	3	4	4	3	3	4	4	4	3	3	4	4	4	5	5	3	4	2	4	4	4	5	5	3	3	4	4
529	5	1	1	3	1	2	3	23	7	5	4	5	5	5	2	5	1	5	5	5	4	1	3	5	4	1	1	5	1	3	4	1	5	3	5	5	2	1	3	5	4	4	5	4	5	3	4	5	5
530	5	1	2	3	1	2	3	23	7	4	2	3	4	5	1	5	1	5	5	3	3	1	3	5	2	1	1	5	5	4	5	1	5	5	3	5	2	5	3	5	5	5	5	3	5	5	1	4	5
531	5	1	2	2	2	1	1	23	7	5	3	4	4	4	1	5	5	2	4	4	1	1	4	5	1	1	1	3	5	5	1	1	5	5	3	5	4	3	4	4	1	3	5	3	1	4	4	3	4
532	5	1	2	3	2	2	3	23	7	3	1	3	4	3	3	4	1	4	3	3	3	3	2	4	3	1	1	4	4	3	3	1	3	3	2	4	3	4	4	4	3	3	3	3	3	3	3	4	5
533	5	1	1	3	2	1	2	23	7	3	1	1	1	3	1	5	2	2	3	4	1	1	2	2	1	4	2	2	1	3	1	2	3	2	2	4	4	1	1	1	1	2	1	1	2	1	2	2	1
534	5	1	2	2	1	1	2	23	7	5	3	4	5	5	2	2	1	5	5	1	1	1	5	5	5	1	1	5	5	1	1	1	5	5	5	5	5	5	5	5	5	5	5	5	5	5	5	5	5
535	5	1	3	1	2	1	2	23	7	5	3	4	5	5	5	1	1	5	5	3	4	2	3	4	4	1	1	5	4	2	1	1	5	5	5	5	3	4	5	4	3	3	5	4	5	4	3	3	5
536	5	1	2	3	1	1	2	24	7	5	5	5	5	5	5	1	1	5	5	5	1	1	4	5	1	1	1	5	5	5	1	1	5	5	5	5	5	1	3	1	3	5	5	3	5	1	1	5	3
537	5	1	4	1	2	2	3	24	7	5	2	2	4	3	2	2	2	3	4	2	4	2	4	3	1	1	2	3	3	2	3	1	4	2	2	2	1	3	3	4	3	5	5	3	4	5	4	4	5
538	5	1	2	3	1	1	1	24	7	5	3	3	3	4	3	1	1	4	2	1	2	1	4	4	2	1	1	4	4	1	1	1	5	5	5	5	4	5	4	5	4	5	5	5	5	4	3	3	4
539	5	1	2	3	2	1	1	24	7	3	2	2	3	3	3	2	1	3	3	2	3	2	3	4	2	2	2	3	3	1	3	2	5	3	4	4	3	3	2	3	3	3	3	3	3	4	3	4	4
540	5	1	4	1	2	1	2	24	7	5	3	2	5	5	5	3	1	5	5	5	5	3	5	5	1	3	1	5	5	5	5	3	5	5	3	5	5	5	5	5	3	5	5	4	5	5	5	5	4
542	5	1	1	4	1	1	2	24	7	5	3	5	5	5	3	5	1	5	3	1	3	1	3	5	1	1	1	5	5	1	1	3	5	5	5	5	5	3	3	4	3	5	5	2	5	3	1	5	5
542	5	1	2	2	1	1	2	24	7	5	4	5	5	4	4	3	5	3	4	3	1	1	5	5	3	2	1	5	3	4	2	2	5	5	3	5	5	4	5	5	4	4	5	4	3	5	5	5	5
543	5	1	2	3	1	1	2	24	7	5	5	5	5	5	2	4	1	5	4	5	4	1	5	5	4	1	1	4	4	4	3	1	5	5	5	5	5	3	3	4	3	5	5	3	4	5	3	5	5
544	5	1	2	3	1	1	1	24	7	3	3	3	4	4	3	3	2	2	4	4	2	2	4	4	1	2	3	3	1	2	3	4	5	3	2	4	3	1	3	1	1	3	4	2	3	5	1	5	4
545	5	1	3	1	2	2	3	24	7	3	2	4	4	4	3	1	1	4	4	1	1	1	3	4	2	1	1	4	4	1	1	1	4	3	2	3	1	3	3	5	3	3	5	4	5	5	2	3	4
546	5	1	1	3	2	1	2	24	7	3	2	3	4	3	4	4	1	2	3	2	4	3	4	5	2	4	2	3	4	3	5	3	5	4	4	5	3	2	3	3	2	3	4	2	2	3	1	4	3
547	5	1	2	2	2	2	3	24	7	5	4	3	4	4	3	5	1	4	3	5	3	1	3	5	3	1	1	5	4	3	1	1	3	2	3	3	1	4	4	3	3	2	4	4	2	4	3	3	4
548	5	1	3	1	2	1	1	24	7	5	3	3	4	4	3	3	1	4	4	3	3	1	4	4	3	1	1	4	4	3	2	1	5	5	4	5	5	5	4	5	3	4	5	4	4	4	3	4	4
549	5	1	3	1	1	1	1	24	7	5	3	2	3	2	1	1	1	2	2	2	2	2	3	5	1	1	1	1	1	1	1	1	5	3	1	5	3	4	2	4	2	4	4	2	3	2	2	4	4
550	5	1	3	1	2	1	1	24	7	4	3	2	3	4	3	2	2	3	3	2	2	2	3	3	2	2	1	3	4	2	3	2	4	3	2	2	2	2	3	3	2	3	4	3	2	3	2	2	3
551	5	2	2	2	1	1	2	25	6	3	2	2	5	2	1	1	1	3	2	1	1	1	3	3	2	1	2	2	2	1	1	3	4	5	4	5	5	3	2	4	3	5	5	3	5	5	2	5	5
552	5	2	3	1	2	2	3	25	6	5	3	3	4	4	3	4	1	4	3	5	5	1	4	3	1	1	4	3	3	3	4	1	3	4	2	4	1	3	3	3	3	4	4	3	4	3	2	3	4
553	5	2	2	2	2	2	3	25	6	5	5	3	4	2	1	1	1	4	1	1	1	1	4	2	1	1	1	3	2	1	3	1	3	2	1	3	2	4	3	4	3	3	4	3	3	4	3	4	4
554	5	2	3	1	2	2	3	25	6	5	2	4	5	3	3	2	1	4	4	1	1	1	4	3	1	1	1	4	5	2	1	1	5	5	1	5	1	4	3	4	4	4	5	3	4	5	3	5	5
555	5	2	3	1	2	2	3	25	6	5	3	2	4	2	1	4	5	3	2	1	2	1	3	3	2	1	1	1	2	1	1	1	5	3	1	2	1	2	4	3	2	1	4	2	4	4	2	3	4
556	5	2	2	2	2	2	3	25	6	5	3	2	3	2	1	5	5	3	2	4	3	1	1	2	1	1	1	3	3	4	4	2	5	3	1	2	1	2	3	4	2	3	5	2	2	3	2	4	4
557	5	2	3	1	1	1	2	25	6	5	5	4	5	3	3	4	2	4	4	5	2	1	5	5	5	1	1	5	5	5	4	2	5	5	5	5	5	5	5	5	3	2	5	3	5	3	1	5	3
558	5	2	3	1	1	1	2	25	6	5	5	4	5	4	5	3	1	4	5	5	4	1	4	5	3	1	1	5	5	5	2	2	5	5	4	5	5	5	3	4	4	5	5	5	5	5	5	5	5
559	5	2	2	2	2	2	3	25	6	3	2	1	3	2	1	2	2	3	3	4	4	4	3	4	2	2	3	3	1	2	3	4	1	5	4	4	5	1	3	5	2	3	5	3	3	5	2	3	5
560	5	2	3	1	2	2	3	25	6	4	2	2	4	3	2	1	1	3	3	2	2	1	3	3	1	1	1	2	3	1	1	1	2	1	1	4	2	4	3	3	3	3	4	3	3	3	2	4	4
561	5	2	2	2	2	1	2	25	6	4	3	3	4	3	2	1	3	3	4	4	2	1	4	4	1	1	1	5	3	3	2	2	4	3	2	2	2	3	3	3	3	4	4	3	5	3	2	3	3
562	5	2	2	1	2	1	2	25	6	4	4	4	5	2	2	4	1	2	4	4	5	1	3	4	3	1	1	4	4	4	5	2	4	4	2	5	4	3	3	3	3	4	5	4	4	3	2	4	4
563	5	2	3	1	1	1	2	25	6	5	4	5	5	5	3	3	1	5	5	1	3	1	5	4	3	1	1	5	5	2	2	1	5	5	5	5	5	5	4	5	3	5	5	4	5	5	5	5	5
564	5	2	2	1	1	1	2	25	6	5	3	3	4	4	4	3	1	4	5	3	3	1	5	5	4	1	1	5	5	4	3	1	5	5	5	5	5	3	3	4	1	5	5	1	4	4	1	5	5
565	5	2	2	2	2	1	2	25	6	5	3	5	5	5	1	1	1	5	5	1	5	1	5	3	1	1	1	3	3	1	3	1	5	5	2	5	5	5	4	3	4	4	5	3	3	4	2	4	4
566	5	2	2	2	2	2	3	25	6	5	4	4	4	3	1	4	1	3	3	3	3	1	3	5	1	1	1	5	4	5	3	1	5	3	3	5	2	4	1	3	4	3	4	4	3	3	4	3	4
567	5	2	2	2	1	1	2	25	6	5	4	2	4	4	2	1	4	4	4	4	3	1	4	4	2	1	4	4	2	3	2	5	5	5	5	5	3	2	3	1	4	4	1	5	4	1	5	5	3
568	5	2	3	1	1	2	3	25	6	3	2	3	3	2	2	2	2	4	1	1	2	3	5	1	3	1	3	5	4	1	4	1	3	5	2	4	4	1	2	3	4	5	3	4	3	4	2	5	5
569	5	2	2	2	2	1	2	25	6	3	1	2	4	4	1	1	1	3	4	4	4	1	5	3	2	1	1	3	3	2	2	2	5	3	1	5	3	3	2	3	3	3	4	3	3	3	3	3	5
570	5	2	3	1	1	1	2	26	6	5	2	3	4	5	1	1	1	5	5	5	1	1	3	4	1	1	1	4	2	1	1	1	4	5	1	5	5	3	3	3	3	4	4	3	4	5	2	5	4
571	5	2	2	2	1	1	1	26	6	4	3	2	5	3	1	2	1	2	3	1	1	1	4	4	1	1	1	3	5	1	1	1	4	3	1	5	3	2	3	2	4	5	2	3	3	4	2	4	5
572	5	2	2	2	1	1	1	26	6	3	1	3	4	1	1	4	5	5	1	1	1	1	4	1	1	3	3	1	4	1	5	1	5	5	1	5	5	1	3	3	2	3	5	2	5	5	1	5	5
573	5	2	3	2	2	1	1	26	6	5	3	3	3	4	1	1	1	4	5	4	3	2	3	4	1	1	1	4	4	4	1	1	5	5	3	5	3	2	3	3	2	4	3	2	4	4	2	4	3
574	5	2	3	2	1	1	2	26	6	5	5	5	5	5	5	3	3	5	5	4	5	1	3	5	5	5	1	5	5	5	3	1	5	5	5	5	5	5	5	5	5	5	5	5	5	5	5	5	5
575	5	2	3	1	1	1	2	26	6	5	4	5	4	5	3	2	1	5	5	4	3	1	5	5	3	2	1	5	5	4	2	1	5	5	5	5	5	4	4	4	3	4	4	4	4	3	2	5	3
576	5	2	3	1	1	1	2	26	6	4	4	4	4	5	3	3	3	5	4	4	4	2	4	4	2	2	2	4	4	3	2	2	5	5	5	5	5	4	4	4	4	5	4	4	5	4	4	5	4
577	5	2	3	1	2	1	1	26	6	4	3	4	3	3	2	3	1	3	4	2	4	1	5	5	3	1	1	3	4	4	3	1	5	4	2	5	3	3	3	4	3	3	4	3	4	4	2	4	5
578	5	2	2	2	2	1	1	26	6	5	3	4	5	5	1	3	1	5	5	4	3	1	3	5	1	1	1	5	5	3	1	1	3	3	3	5	2	4	5	5	4	4	5	4	4	5	5	4	5
579	5	2	3	1	1	1	2	26	6	3	4	3	4	3	3	1	1	3	2	3	5	1	4	5	3	1	1	3	2	1	2	1	4	5	2	4	4	2	4	5	3	4	5	3	4	5	4	5	5
580	5	2	3	1	1	1	2	26	6	5	5	5	5	5	3	5	1	5	5	5	5	1	5	5	1	1	1	5	5	1	1	1	5	5	5	5	5	4	5	4	4	5	4	4	5	4	3	5	4
581	5	2	3	1	1	1	2	26	6	4	4	5	5	5	3	1	1	5	3	5	5	1	4	5	2	1	1	5	5	4	1	1	5	5	5	5	5	3	5	5	4	5	5	4	5	4	4	4	5
582	5	2	2	2	1	2	3	26	6	2	1	2	3	1	4	1	1	3	2	3	3	2	2	2	1	1	3	2	2	1	1	1	3	3	4	3	2	3	3	5	4	3	5	3	3	3	5	5	5
583	5	2	2	2	1	1	2	26	6	5	4	5	5	5	3	2	1	5	4	2	3	1	4	5	3	1	1	4	5	3	1	3	4	5	4	5	5	5	4	4	4	5	5	4	5	5	3	5	5
584	5	2	2	2	2	2	3	26	6	4	1	4	4	4	3	3	1	3	3	5	4	2	4	4	3	1	2	3	3	2	4	2	5	3	2	3	2	2	2	4	3	3	5	2	3	5	3	4	5
585	5	2	2	2	2	2	3	26	6	4	2	3	5	4	3	1	1	4	3	4	3	1	4	4	3	1	1	4	3	1	3	3	5	3	1	3	1	4	2	2	3	4	4	4	3	4	5	4	4
586	5	2	2	2	2	2	3	26	6	3	2	4	5	4	1	1	1	4	3	1	4	3	2	4	1	1	3	4	5	1	3	1	3	2	1	5	2	3	2	4	4	2	4	2	2	5	3	3	4
587	5	2	2	2	2	1	1	26	6	3	1	3	4	3	3	4	1	3	4	3	5	1	4	3	3	1	2	3	3	2	4	2	5	3	1	3	2	3	4	3	3	3	5	2	3	5	3	3	5
588	5	2	5	5	1	1	2	27	7	4	2	4	5	5	5	3	3	2	5	5	5	4	5	4	5	5	5	5	4	5	4	3	3	5	4	5	4	4	5	4	4	4	4	5	5	5	5	5	5
589	5	2	5	5	2	2	3	27	7	3	4	3	4	4	2	3	3	4	4	4	5	1	3	4	2	3	1	3	3	3	4	3	5	2	1	2	1	3	3	3	2	1	3	3	3	3	3	3	1
590	5	2	5	5	2	2	3	27	7	5	4	5	5	4	5	4	3	4	3	3	4	4	3	4	2	2	1	3	2	2	5	3	4	4	4	5	5	3	5	4	3	4	2	3	4	4	3	4	4
591	5	2	3	1	2	1	1	27	7	5	5	5	4	4	1	1	3	3	2	1	2	3	2	4	1	1	1	2	4	1	1	1	4	5	1	4	3	4	1	2	3	2	4	3	2	3	2	3	3
592	5	2	5	5	2	2	3	27	7	5	4	4	2	3	4	1	1	2	4	4	5	1	3	4	2	1	1	4	5	3	1	1	5	2	3	4	1	4	4	4	3	2	3	4	4	3	2	5	4
593	5	2	4	5	2	1	2	27	7	5	5	5	5	5	3	4	1	5	4	1	1	1	3	5	1	1	1	5	5	3	1	1	5	5	3	5	5	5	5	5	5	5	5	5	5	3	3	5	3
594	5	2	5	5	1	1	2	27	7	5	4	4	4	5	3	4	1	4	3	3	4	1	3	4	2	4	1	5	4	5	3	2	3	5	4	5	5	4	1	5	5	4	4	3	4	3	2	4	5
595	5	2	3	1	1	1	2	27	7	5	3	3	4	4	4	1	3	5	4	3	3	1	4	5	4	1	1	4	2	1	1	3	4	5	5	5	5	3	2	4	2	4	5	4	4	4	1	4	5
596	5	2	4	5	1	1	2	27	7	5	4	4	4	4	4	4	4	5	5	5	5	4	5	5	5	5	2	5	2	2	2	3	5	5	4	5	5	5	5	5	4	4	5	4	5	5	4	5	5
597	5	2	3	1	1	1	2	28	7	5	3	4	3	3	1	1	1	4	5	1	3	1	5	2	1	1	1	5	3	1	2	1	5	5	5	5	5	3	3	5	3	5	5	3	2	4	1	5	4
598	5	2	3	1	2	2	3	28	7	4	1	2	3	4	2	3	2	3	4	1	3	3	4	3	2	1	2	3	2	2	5	2	5	4	3	5	1	2	4	3	1	2	4	1	3	3	2	3	3
599	5	2	2	2	2	1	2	28	7	4	1	3	2	3	3	4	1	3	2	5	4	1	3	5	2	1	1	5	3	3	1	1	3	3	4	4	3	3	5	1	2	3	3	2	1	3	2	3	1
600	5	2	3	1	1	1	2	28	7	5	4	4	5	5	4	3	1	5	5	5	4	1	5	5	2	1	1	4	5	3	3	1	5	5	5	5	4	3	4	4	3	4	5	4	5	2	5	5	4
601	5	2	4	1	2	2	3	28	7	4	2	3	5	4	3	1	1	5	4	1	5	1	3	2	1	1	1	4	4	1	2	2	4	2	1	5	1	2	1	3	2	5	2	1	4	3	2	1	1
602	5	2	3	1	1	1	2	28	7	5	5	5	5	5	3	1	1	5	5	1	2	1	4	5	1	1	1	4	5	1	1	1	5	5	3	5	5	4	3	4	3	3	3	3	5	3	3	5	4
603	5	2	3	1	1	1	2	28	7	5	3	3	3	4	3	3	2	5	3	3	4	5	5	5	3	3	1	5	5	3	3	1	3	5	3	5	5	5	5	5	4	4	5	3	3	5	3	4	5
604	5	2	2	2	2	2	3	28	7	2	1	2	3	3	1	1	2	2	1	1	2	5	1	1	1	1	4	1	1	1	2	4	3	3	3	2	1	2	3	1	1	1	4	1	2	3	2	2	2
605	5	2	2	1	1	1	2	28	7	5	2	4	5	5	5	5	1	5	5	5	1	1	5	5	5	1	1	5	5	5	1	1	5	5	5	5	5	5	5	5	5	5	5	5	5	5	5	5	5
606	5	2	2	1	1	1	2	28	7	5	3	3	3	5	4	2	2	5	5	5	5	3	5	5	3	3	1	5	5	5	1	3	5	5	5	5	5	5	5	5	5	5	5	1	5	5	1	1	5
607	5	2	4	1	1	1	2	28	7	5	3	4	4	4	3	4	4	5	5	5	4	4	3	3	3	3	1	5	2	2	4	2	5	5	5	5	5	2	2	4	2	5	5	2	5	5	1	5	5
608	5	2	4	1	2	2	3	28	7	1	1	3	4	3	1	1	1	4	3	1	5	1	2	1	1	1	3	1	2	1	3	5	3	2	1	2	1	1	2	2	3	3	5	3	2	5	5	4	5
609	5	2	4	5	2	2	3	28	7	4	2	4	4	3	4	1	3	4	2	1	3	3	2	1	1	1	3	3	2	1	3	2	3	1	1	2	1	2	2	2	1	2	2	1	1	3	1	3	4
610	5	2	2	2	2	2	3	28	7	5	4	2	4	5	1	1	1	5	4	5	4	1	2	2	1	1	1	4	3	2	3	3	5	5	3	4	3	2	1	3	3	4	5	4	4	4	3	5	4
611	5	2	3	1	2	1	2	28	7	3	1	3	2	2	2	3	5	4	3	1	5	4	2	2	1	1	3	1	3	2	4	3	3	4	2	4	3	2	3	3	2	4	4	2	3	5	2	4	4
612	5	2	4	1	1	1	2	29	7	5	5	3	4	5	5	1	1	4	4	5	3	1	4	5	2	1	1	4	5	3	4	1	5	5	5	5	5	4	5	5	3	5	5	4	5	5	4	5	5
613	5	2	4	5	2	1	2	29	7	3	3	2	5	5	2	2	1	4	3	4	5	1	4	5	1	1	1	5	5	2	5	2	5	5	5	5	5	3	4	5	4	5	5	4	5	4	2	5	5
614	5	2	5	5	1	1	2	29	7	2	3	3	3	3	2	2	4	4	3	4	4	3	2	3	4	1	1	3	3	2	4	3	4	4	3	4	5	4	3	3	2	4	4	3	4	3	4	3	4
615	5	2	3	1	1	1	2	29	7	2	1	3	1	2	1	5	1	2	1	1	1	4	1	1	1	1	5	2	3	1	1	4	3	4	1	4	4	1	1	1	3	3	3	1	3	3	1	1	3
616	5	2	2	2	1	1	2	29	7	4	3	3	5	1	4	4	1	1	4	4	4	4	1	4	3	3	1	1	4	4	5	5	5	5	5	5	5	2	2	4	1	5	4	2	5	4	1	3	4
617	5	2	4	5	1	1	2	29	7	4	2	3	4	4	2	2	1	3	2	3	1	1	2	2	1	1	1	1	2	1	1	1	2	4	3	4	4	2	3	3	1	3	3	2	3	2	1	3	5
618	5	2	3	1	2	2	3	29	7	2	1	2	3	4	4	1	1	1	3	1	3	5	2	1	1	1	5	1	2	1	4	5	3	1	1	1	2	1	1	1	2	2	3	1	1	3	1	2	2
619	5	2	3	1	2	2	3	29	7	4	2	3	3	3	3	4	4	3	3	3	4	5	3	3	1	4	4	4	2	1	5	4	4	3	2	3	3	2	4	1	2	3	3	3	1	3	2	3	4
620	5	2	3	1	1	1	2	29	7	5	2	5	4	5	3	1	1	5	5	5	4	1	1	4	1	1	1	4	3	3	3	2	5	5	4	5	5	1	5	3	3	3	5	3	4	5	1	5	4
621	5	2	4	1	1	1	2	29	7	5	5	5	3	2	2	1	1	2	4	2	4	1	3	1	2	1	1	2	4	1	3	1	5	4	5	5	5	2	3	5	4	4	5	4	4	5	2	5	5
622	5	2	4	5	1	1	2	29	7	4	4	4	3	3	2	2	2	4	3	4	2	2	4	4	2	2	1	4	5	3	2	1	4	5	3	5	5	3	4	4	3	4	4	3	4	4	2	4	4
623	5	2	3	2	1	1	2	29	7	4	4	4	4	5	3	3	4	5	4	3	4	5	4	5	3	3	1	4	4	3	5	5	4	3	5	4	3	4	5	3	4	3	5	4	3	4	4	5	5
624	6	1	2	4	1	1	1	30	8	5	4	4	5	4	3	5	1	3	4	3	3	2	3	4	3	3	1	4	4	5	5	4	4	5	5	5	5	4	3	5	5	4	5	5	4	4	3	5	5
625	6	1	2	3	2	2	3	30	8	4	2	4	5	4	2	4	4	4	3	4	4	2	3	5	2	2	4	3	5	3	4	1	5	5	3	1	3	3	4	5	4	3	3	5	3	2	2	2	2
626	6	1	3	1	1	1	2	30	8	5	5	5	5	5	5	5	1	5	5	3	3	1	5	5	3	2	1	5	4	4	3	1	5	5	5	5	5	5	4	5	3	4	5	3	3	4	4	4	5
627	6	1	1	7	1	1	2	30	8	3	2	2	4	2	5	5	3	2	5	3	5	2	3	5	5	5	4	2	3	3	5	4	5	5	5	5	5	2	4	5	1	4	5	1	5	5	1	5	5
628	6	1	1	7	2	1	2	30	8	5	4	4	5	5	4	3	1	5	5	5	4	1	5	5	2	1	1	5	5	5	1	1	5	5	5	5	5	4	5	5	4	4	5	5	5	5	5	5	5
629	6	1	1	7	2	2	3	30	8	5	3	3	5	5	5	4	1	5	5	2	2	1	5	5	5	2	1	5	5	3	1	1	5	5	5	5	3	5	5	4	4	5	5	5	4	5	5	5	4
630	6	1	2	3	2	2	3	30	8	4	3	3	3	4	2	2	4	3	4	2	3	3	1	4	3	2	2	5	4	2	1	2	2	5	1	2	3	5	3	2	2	2	4	4	3	3	2	1	3
631	6	1	1	7	1	2	3	30	8	5	3	3	5	5	5	5	3	4	5	5	5	4	3	5	5	5	3	1	5	5	3	3	3	4	4	4	4	3	4	5	5	5	5	5	5	5	5	5	5
632	6	1	1	7	1	1	1	30	8	3	1	3	3	4	1	1	2	3	3	1	2	2	3	4	1	1	1	3	5	1	3	1	5	5	4	5	5	3	4	3	1	5	3	1	4	3	2	4	3
633	6	1	2	3	2	2	3	30	8	5	3	5	5	5	4	1	1	5	5	5	4	1	5	5	3	1	1	5	5	3	2	1	5	5	5	5	2	5	5	5	5	3	5	5	3	4	5	4	4
634	6	1	1	7	1	1	2	30	8	5	3	3	5	4	5	5	1	2	5	5	4	1	3	4	2	1	1	1	4	1	3	1	5	5	1	5	4	3	3	2	2	3	2	2	3	2	1	4	2
635	6	1	2	2	1	1	2	30	8	4	4	5	5	5	2	3	1	5	5	1	3	1	3	5	2	2	1	5	5	3	1	1	5	5	5	5	5	4	3	5	3	5	5	4	5	5	3	5	5
636	6	1	1	7	1	1	2	30	8	5	4	5	5	5	5	5	2	5	5	3	3	2	3	5	3	2	2	5	5	3	2	2	5	5	5	5	5	2	5	5	4	5	5	5	4	5	5	5	5
637	6	1	1	7	2	1	1	30	8	4	3	4	4	4	5	4	4	5	4	3	4	1	4	4	3	4	1	4	4	4	5	2	4	4	3	4	3	4	4	4	4	3	4	4	3	3	2	4	5
638	6	1	1	7	2	1	1	30	8	5	4	5	4	3	4	1	1	5	3	2	2	1	3	3	1	1	1	4	4	3	3	1	2	2	1	3	1	3	4	4	3	3	4	4	3	4	4	5	5
639	6	1	1	7	2	2	3	30	8	5	3	4	4	5	2	5	1	3	2	4	2	1	5	4	1	1	1	3	5	5	2	1	3	4	1	4	1	4	5	4	2	2	3	4	2	3	4	4	3
640	6	1	1	7	2	1	2	30	8	3	2	4	4	4	3	2	3	4	3	3	3	2	3	4	4	3	2	3	3	2	2	2	3	4	4	4	4	3	3	3	3	3	4	2	4	4	2	4	3
642	6	1	1	7	1	1	2	30	8	5	5	5	5	5	5	5	1	5	5	5	5	1	4	5	5	5	1	3	5	5	4	1	5	5	5	5	5	5	5	5	5	5	4	5	5	5	3	2	5
642	6	1	1	7	2	1	1	30	8	4	5	5	5	4	5	5	4	4	5	5	5	1	5	5	3	1	1	5	5	4	1	1	5	5	3	3	4	4	5	5	5	5	4	4	4	4	4	5	5
643	6	1	1	7	2	1	2	30	8	5	3	4	5	5	5	2	1	4	5	2	3	2	4	5	4	2	2	3	2	1	2	1	5	5	5	5	5	4	3	4	3	4	5	4	4	5	3	4	4
644	6	1	1	7	2	1	2	30	8	5	4	4	5	5	5	2	1	4	5	2	3	1	4	5	4	2	1	2	3	1	2	1	5	5	5	5	4	4	3	4	3	4	5	4	5	5	3	5	4
645	6	1	1	7	1	2	3	31	8	4	3	3	4	3	3	2	3	3	3	2	3	2	3	3	2	1	1	4	4	2	1	1	4	3	3	5	2	4	4	4	4	3	4	4	4	4	4	3	4
646	6	1	1	7	1	2	3	31	8	5	3	5	5	5	4	1	1	5	5	5	5	1	5	5	4	1	1	5	5	5	1	1	5	5	5	5	5	4	5	5	5	5	5	4	4	5	4	5	5
647	6	1	2	3	1	1	2	31	8	5	3	5	5	4	1	1	1	5	1	1	1	1	5	1	1	1	1	1	5	1	1	1	5	5	3	5	5	5	3	4	4	4	4	3	4	4	4	5	3
648	6	1	1	7	2	2	3	31	8	5	4	4	4	5	3	3	1	5	3	1	4	1	3	5	3	1	1	5	4	1	3	1	5	5	5	4	2	4	3	4	4	3	4	4	5	4	3	5	4
649	6	1	2	3	1	1	2	31	8	5	3	5	5	5	1	1	1	5	5	1	1	1	5	5	1	1	1	5	5	1	1	1	4	5	3	5	2	1	5	5	1	3	5	3	3	5	5	5	5
650	6	1	1	7	2	1	2	31	8	5	5	5	5	5	5	1	1	5	5	5	1	1	5	5	3	1	1	5	5	5	1	1	5	5	5	5	5	5	5	5	4	5	5	5	5	5	1	5	5
651	6	1	1	7	1	1	1	31	8	5	5	5	5	5	5	1	1	5	5	1	1	1	3	5	5	1	1	5	5	3	1	1	5	5	5	5	5	5	5	5	5	5	5	5	5	5	4	3	3
652	6	1	1	7	2	2	3	31	8	5	4	5	4	4	3	4	2	4	5	5	4	2	3	5	4	3	1	3	3	4	2	1	5	4	3	4	3	3	4	5	4	3	5	3	4	5	3	4	5
653	6	1	1	7	1	1	1	31	8	5	3	5	5	5	5	5	1	5	5	1	5	1	5	5	3	5	1	5	5	1	3	5	5	5	4	5	5	5	5	5	5	5	5	3	5	5	4	5	5
654	6	1	4	8	2	2	3	31	8	3	3	2	4	3	3	3	3	2	2	2	2	2	3	3	2	3	3	3	3	3	3	3	3	3	3	3	3	2	3	3	3	2	1	3	4	3	3	3	4
655	6	1	1	7	1	1	2	31	8	5	4	4	4	4	3	3	1	4	3	3	3	1	4	4	3	1	1	4	3	2	2	1	4	5	5	5	4	4	2	4	3	3	4	3	4	4	3	4	4
656	6	1	1	7	2	1	1	31	8	5	3	4	3	5	1	5	1	4	2	3	2	1	4	5	1	1	1	4	5	4	1	1	5	5	5	5	5	3	3	4	3	4	4	3	3	4	3	5	4
657	6	1	1	7	1	1	2	31	8	5	2	3	4	5	3	1	1	4	4	1	1	1	4	1	1	1	1	2	2	1	1	1	2	3	1	2	5	3	4	1	1	4	5	3	3	5	1	5	4
658	6	1	2	3	2	1	1	31	8	4	3	3	4	4	3	4	3	4	3	2	3	2	4	4	3	4	2	4	4	2	3	3	4	4	4	4	4	3	2	4	3	3	4	3	4	4	3	3	4
659	6	1	1	7	2	1	2	31	8	5	2	4	5	5	4	3	1	5	5	5	1	1	5	5	3	1	1	5	4	4	1	1	5	5	4	5	5	4	3	5	5	4	5	4	5	5	3	5	5
660	6	1	1	7	2	1	2	31	8	5	3	2	4	4	2	5	4	5	4	3	5	4	5	5	5	1	4	3	5	1	5	5	5	5	5	5	5	3	5	3	2	2	3	3	4	3	2	3	2
661	6	1	1	7	1	1	2	31	8	5	5	5	5	5	1	5	1	5	5	5	5	1	5	5	1	1	1	5	5	5	2	1	5	5	5	5	5	5	5	5	5	5	5	5	5	5	5	5	5
662	6	1	1	7	2	2	3	31	8	5	3	3	4	4	3	5	3	2	2	2	2	2	3	4	3	1	1	2	3	2	3	3	5	4	3	4	1	3	1	3	3	2	5	3	3	5	3	3	5
663	7	1	1	7	1	2	3	32	9	5	1	5	2	5	5	5	1	4	5	5	5	1	1	5	1	5	5	5	4	5	5	1	3	5	5	5	3	4	5	1	4	3	3	4	1	1	2	2	1
664	7	1	1	7	2	2	3	32	9	5	3	4	5	3	3	4	1	5	4	1	5	1	4	3	1	1	1	2	3	1	1	1	2	2	3	3	2	3	3	5	3	4	5	2	3	5	1	4	5
665	7	1	1	7	2	2	3	32	9	3	3	3	4	1	3	5	1	2	4	3	3	3	3	3	1	1	1	3	1	1	5	5	3	1	1	1	1	1	5	5	5	3	3	1	1	1	1	3	3
666	7	1	1	7	2	2	3	32	9	3	3	3	2	2	2	3	3	3	3	2	3	3	3	4	2	1	1	3	2	2	3	3	3	2	1	2	3	3	2	3	2	3	4	2	2	4	1	2	5
667	7	1	1	7	2	2	3	32	9	4	3	3	5	3	3	1	2	3	3	1	1	1	3	1	2	1	1	1	2	1	1	1	3	2	2	4	3	3	3	3	2	4	4	3	3	3	3	3	3
668	7	1	1	7	1	1	2	32	9	4	3	5	5	5	3	2	3	5	3	1	2	1	5	5	4	1	1	3	4	2	1	2	5	5	5	5	5	5	5	5	4	5	4	3	5	4	3	4	5
669	7	1	1	7	1	1	1	32	9	5	5	5	5	5	5	5	1	5	5	5	5	1	5	5	5	1	1	5	5	1	5	1	5	5	1	5	5	1	5	5	5	5	5	1	5	5	1	5	5
670	7	1	1	7	2	2	3	32	9	5	2	2	3	2	1	1	1	3	4	1	1	1	5	2	1	1	1	3	2	1	1	2	5	3	1	2	1	3	5	4	3	2	4	1	3	3	1	3	5
671	7	1	1	7	2	2	3	32	9	3	3	3	3	3	3	2	2	3	2	1	3	3	2	3	2	2	3	2	2	2	3	2	3	3	2	2	2	3	3	2	3	3	4	3	2	3	3	3	2
672	7	1	1	7	2	1	1	32	9	5	4	4	4	4	3	4	3	5	5	4	3	4	4	5	4	3	1	5	5	3	3	2	5	5	5	5	5	5	5	5	5	4	5	5	5	5	4	5	5
673	7	1	1	7	2	1	1	32	9	3	1	3	2	3	3	4	1	3	3	2	4	2	4	4	1	1	1	1	1	1	2	1	5	5	5	5	2	2	3	3	2	3	5	3	3	4	1	4	4
674	7	1	1	7	1	1	2	32	9	5	3	3	5	5	5	1	3	5	4	5	5	1	5	5	4	4	1	5	5	3	3	1	5	5	5	5	5	5	5	5	5	4	5	4	4	5	3	3	4
675	7	1	1	7	2	2	3	32	9	4	2	3	2	2	5	4	1	2	5	5	4	2	2	3	3	2	2	3	3	4	4	2	3	1	1	2	1	2	3	3	2	2	5	2	1	4	2	2	5
676	7	1	1	7	1	2	3	32	9	5	5	1	5	5	5	5	5	5	5	5	5	5	5	5	5	5	5	5	5	5	5	5	3	3	3	3	3	1	1	1	1	1	1	1	1	1	1	1	1
677	7	1	1	7	1	1	1	32	9	5	2	4	4	5	2	2	4	5	5	2	3	4	5	5	1	1	1	5	4	1	1	3	5	5	5	4	5	5	5	4	3	4	5	4	4	5	5	4	4
678	7	1	1	7	1	2	3	32	9	5	5	1	5	5	5	5	5	1	1	1	1	1	5	3	3	3	1	5	5	5	5	5	3	5	3	2	3	2	3	4	1	3	2	4	4	4	2	2	2
679	7	1	2	3	1	2	3	32	9	5	3	5	5	5	5	5	3	5	5	5	5	1	5	5	5	5	1	5	5	5	5	1	5	5	3	5	3	5	5	5	5	5	5	4	5	5	4	5	5
680	7	1	1	7	1	1	1	32	9	5	3	4	5	5	5	3	1	5	5	4	1	1	5	5	5	5	1	5	5	3	1	1	5	5	5	5	5	5	5	5	5	5	5	5	5	5	1	5	5
681	7	1	1	7	1	1	2	32	9	5	3	3	4	3	5	4	1	5	4	4	5	1	3	4	3	2	1	4	3	5	4	1	5	5	2	5	4	4	3	3	3	4	5	3	4	3	3	5	5
682	7	1	1	7	1	1	1	32	9	5	3	3	3	3	5	5	3	3	3	1	3	3	3	4	4	3	2	3	4	4	5	5	3	3	3	3	5	3	2	2	1	2	3	3	3	5	5	3	3
683	7	1	2	4	1	2	3	33	9	3	1	3	3	2	3	3	5	2	2	2	3	4	3	3	1	3	4	1	1	2	3	3	2	2	1	4	1	2	4	2	2	2	1	2	2	1	2	2	1
684	7	1	1	7	2	2	3	33	9	4	3	4	3	2	3	3	2	3	3	3	4	2	5	3	3	2	2	3	3	2	2	2	4	3	1	3	2	3	3	4	3	3	4	2	3	3	2	3	5
685	7	1	1	7	2	2	3	33	9	3	3	4	3	2	4	5	3	2	4	3	4	2	5	3	2	3	4	3	5	4	4	1	3	1	2	1	1	2	4	2	1	2	2	3	1	1	2	3	2
686	7	1	2	4	1	2	3	33	9	5	3	2	5	4	5	5	2	5	5	5	5	1	5	5	5	5	1	5	5	5	4	1	5	5	5	5	3	5	5	5	5	5	4	5	5	4	5	5	5
687	7	1	3	1	1	1	2	33	9	5	5	5	4	5	3	5	1	5	5	5	3	1	3	5	5	2	1	5	5	4	2	1	5	5	5	5	5	5	5	5	5	5	3	5	5	4	5	5	5
688	7	1	2	3	2	1	2	33	9	5	4	5	4	4	4	5	2	5	3	3	4	1	3	3	1	1	1	4	4	3	3	3	3	3	1	2	2	3	3	4	3	3	5	3	3	5	3	3	5
689	7	1	2	3	2	2	3	33	9	5	3	5	4	4	5	5	3	4	5	3	4	4	3	4	3	2	1	3	4	4	2	3	4	5	5	4	5	5	4	5	5	4	5	5	5	5	3	5	5
590	7	1	1	7	2	1	1	33	9	5	4	3	5	4	2	3	1	4	4	2	3	1	3	5	4	2	1	4	1	3	3	1	5	5	3	5	5	3	4	4	4	3	3	3	4	4	3	5	3
691	7	1	2	2	2	2	3	33	9	3	1	1	2	2	3	4	2	3	4	3	4	1	3	5	3	1	1	1	4	2	3	3	5	2	1	4	1	3	3	2	1	3	4	2	3	4	2	3	3
692	7	1	2	4	2	2	3	33	9	5	2	3	4	3	5	4	3	3	2	3	4	2	3	2	3	3	2	3	2	3	4	4	3	2	2	2	1	3	3	4	2	4	5	2	3	3	2	3	5
693	7	1	2	3	1	1	2	33	9	5	5	5	5	5	5	3	5	5	5	5	5	5	5	5	5	1	1	3	4	3	5	1	5	5	5	5	5	5	5	5	5	5	5	5	5	5	3	5	5
694	7	1	1	7	2	2	3	33	9	5	3	5	3	5	5	2	2	4	5	4	3	2	4	4	4	2	2	4	4	4	4	2	4	4	5	5	2	4	4	4	5	4	5	3	3	4	4	4	4
695	7	1	3	2	2	1	1	33	9	5	3	5	4	4	5	4	2	4	4	4	4	4	4	4	5	5	3	5	4	4	4	4	5	5	4	4	4	4	3	5	5	5	5	4	5	5	5	5	5
696	7	1	2	4	2	2	3	33	9	3	2	1	2	2	4	4	2	3	3	3	4	3	3	3	2	3	3	2	3	2	4	4	4	5	1	4	3	3	3	3	3	4	5	3	4	4	3	4	5
697	7	1	2	2	1	1	2	33	9	5	3	5	3	5	5	2	1	4	5	5	4	1	5	5	5	1	1	3	5	5	5	1	5	5	1	5	5	5	1	5	3	5	5	5	5	5	2	5	5
698	7	1	3	2	1	2	3	33	9	4	5	3	5	2	1	2	1	2	4	1	1	1	2	3	1	5	1	1	2	1	1	1	4	3	1	2	1	1	2	1	1	3	2	1	3	2	1	3	3
699	7	1	3	1	1	2	3	34	9	3	1	2	4	2	1	3	1	1	4	1	2	1	3	3	2	4	4	1	2	1	5	5	4	2	1	3	1	1	2	2	1	4	2	1	4	2	1	4	3
700	7	1	2	3	1	1	2	34	9	5	5	5	5	5	3	3	1	4	4	3	3	1	4	5	1	1	1	4	1	3	1	2	4	4	4	3	5	4	3	3	3	4	5	3	4	4	3	4	5
701	7	1	3	1	1	1	2	34	9	5	5	5	4	5	3	4	4	5	5	4	4	5	3	5	4	5	2	5	4	4	4	4	5	5	5	5	5	5	4	5	4	4	5	4	4	5	4	4	5
702	7	1	3	2	2	2	3	34	9	5	3	3	4	4	5	4	2	3	4	4	4	2	4	4	5	5	3	5	4	4	4	4	5	5	4	4	4	4	3	5	5	5	5	4	5	3	5	5	5
703	7	1	2	4	1	1	1	34	9	5	3	5	5	5	1	1	4	5	5	1	5	5	2	5	3	1	1	5	4	5	5	2	3	3	3	3	3	4	2	3	5	3	3	4	2	5	3	5	1
704	7	1	2	4	1	1	1	34	9	4	2	4	5	5	5	4	3	5	5	4	5	5	5	5	4	3	5	5	5	5	5	5	5	5	5	5	4	5	5	4	4	5	3	3	4	5	4	4	5
705	7	2	2	4	2	2	3	35	9	5	2	4	4	3	3	3	1	3	4	1	3	1	4	4	1	3	4	3	4	2	3	1	4	2	1	2	1	3	2	5	3	2	4	3	2	4	2	3	4
706	7	2	4	5	2	1	1	35	9	3	3	3	3	4	5	5	3	3	4	4	4	3	2	5	3	5	2	5	4	3	3	4	4	4	4	4	4	5	4	3	3	3	5	2	3	4	3	3	3
707	7	2	4	8	1	1	1	35	9	4	3	5	4	5	5	2	1	4	5	3	4	1	3	5	4	1	1	4	3	4	3	2	3	4	3	4	2	2	3	4	3	3	4	3	4	3	4	4	3
708	7	2	3	2	1	1	2	35	9	5	2	2	4	4	4	2	1	3	3	4	4	1	5	5	2	2	1	2	2	3	3	1	5	5	4	5	5	3	4	4	4	2	2	2	3	2	1	3	3
709	7	2	2	2	1	1	1	35	9	5	1	3	5	4	2	2	1	3	3	1	1	1	5	5	5	1	2	1	5	1	1	4	5	5	5	5	5	5	1	3	2	5	4	2	5	4	1	5	4
710	7	2	3	1	1	2	3	35	9	3	2	3	4	4	4	4	2	3	4	3	4	2	3	4	4	2	1	3	4	2	3	2	5	3	3	4	4	5	4	4	3	5	4	3	5	5	2	5	5
711	7	2	1	4	2	1	2	35	9	5	4	4	5	5	1	4	1	5	5	3	2	1	5	5	1	1	1	5	2	5	1	1	5	5	5	5	5	4	5	5	4	5	5	4	5	4	4	5	4
712	7	2	3	1	1	1	2	35	9	3	3	4	3	4	4	4	3	4	5	5	5	2	3	3	2	2	2	2	3	3	3	2	3	5	2	5	5	2	3	2	2	4	4	2	4	4	2	4	3
713	7	2	4	5	2	1	2	35	9	4	5	4	5	5	5	2	1	4	4	3	3	5	4	4	4	5	1	5	5	3	4	1	4	4	5	5	5	5	4	4	4	4	5	4	4	5	3	4	5
714	7	2	2	2	2	2	3	35	9	4	3	4	4	5	3	5	3	5	5	3	4	2	3	5	4	5	2	4	3	3	4	3	5	1	2	3	1	3	4	2	3	3	4	3	3	3	2	4	5
715	7	2	3	1	2	2	2	35	9	5	3	3	4	4	4	5	1	3	4	4	2	2	3	4	4	4	2	5	4	4	5	2	4	4	2	4	3	4	3	4	3	4	5	4	4	5	4	4	4
716	7	2	4	8	2	1	2	35	9	5	4	3	4	5	4	5	4	5	4	3	4	4	3	3	4	5	4	4	4	5	3	3	5	5	5	5	5	4	4	5	4	5	5	4	5	4	4	5	5
717	7	2	2	4	2	2	3	36	9	5	1	4	5	4	4	4	1	3	4	3	5	1	3	4	3	1	1	3	4	1	1	1	5	4	3	5	4	4	2	4	3	3	4	3	4	3	4	4	4
718	7	2	3	1	1	2	3	36	9	5	2	5	2	5	1	3	1	5	5	4	5	1	4	5	1	1	1	5	5	3	3	2	5	5	3	5	4	3	4	5	2	5	5	3	5	5	2	5	5
719	7	2	4	8	1	2	3	36	9	5	3	5	5	5	3	3	3	4	5	2	5	1	5	5	3	1	1	3	5	1	1	1	5	5	1	5	3	3	4	5	5	4	5	3	3	5	3	5	5
720	7	2	4	8	1	2	3	36	9	5	2	2	3	2	1	1	5	3	3	2	5	1	3	4	1	1	2	2	1	1	3	3	3	3	4	4	2	2	2	2	2	2	5	2	2	5	2	3	5
721	7	2	3	8	1	1	1	36	9	5	5	5	4	5	4	5	1	5	5	4	3	1	4	5	4	1	1	4	5	3	2	1	5	5	5	5	5	3	3	3	3	3	3	3	3	3	3	3	3
722	7	2	3	1	1	2	3	36	9	5	1	5	4	4	5	5	1	3	4	3	4	2	4	5	1	1	1	4	4	2	3	2	4	3	1	1	1	3	2	4	2	4	4	2	4	4	2	4	4
723	7	2	3	1	1	1	2	36	9	4	3	5	5	4	4	3	4	3	4	5	5	4	3	4	3	4	3	4	4	5	4	5	4	5	4	5	4	5	4	4	5	4	5	4	5	5	4	4	5
724	7	2	2	2	1	1	2	36	9	4	3	4	3	4	3	3	1	4	4	5	3	1	5	5	1	1	1	5	5	4	1	1	4	5	2	5	5	3	3	3	4	4	3	4	3	3	3	4	3
725	7	2	3	1	1	2	3	36	9	4	2	3	3	3	4	3	2	4	4	2	4	1	4	4	3	2	1	4	3	2	2	2	5	3	1	3	2	2	4	3	3	4	3	4	3	3	3	4	3
726	7	2	2	4	1	2	3	36	9	5	5	5	5	5	4	5	1	3	5	5	5	1	4	5	1	1	1	3	5	5	3	1	5	5	3	3	1	5	5	4	5	4	5	4	4	5	3	5	5
727	7	2	4	8	1	2	3	36	9	5	3	4	4	5	4	5	1	5	3	3	4	2	4	4	2	1	2	4	5	3	2	2	4	5	5	5	4	4	4	3	3	4	3	3	4	4	3	5	3
728	7	2	2	3	2	2	3	36	9	4	1	2	3	2	2	3	5	3	3	3	4	5	3	2	2	3	5	4	3	2	4	5	4	4	2	5	3	2	2	2	2	3	5	3	5	5	2	5	5
729	7	2	2	4	2	2	3	36	9	3	2	3	4	2	1	1	4	4	4	5	3	5	5	3	1	1	2	3	2	5	5	3	4	4	1	4	2	3	1	4	2	4	4	4	5	5	2	5	5
730	7	2	2	3	1	1	2	36	9	5	5	5	5	5	4	5	1	3	5	5	5	1	3	5	3	1	1	3	4	4	4	4	5	5	5	5	5	4	3	5	4	5	5	3	4	4	1	5	5
731	8	1	1	7	2	1	1	37	10	5	3	4	5	5	5	4	1	5	5	4	5	1	4	5	3	5	1	3	5	4	5	1	5	5	3	5	2	3	2	5	3	4	4	3	4	4	2	4	5
732	8	1	1	7	1	1	2	37	10	5	4	3	4	5	4	1	1	4	5	1	2	1	4	5	4	2	1	3	3	2	3	2	5	5	5	5	5	3	4	4	4	5	4	3	5	4	5	5	4
733	8	1	1	7	2	2	3	37	10	3	2	2	2	1	4	2	3	3	3	3	3	2	3	1	2	4	4	3	3	2	5	2	4	2	1	2	1	2	2	1	3	2	1	2	1	1	1	2	2
734	8	1	1	7	2	2	3	37	10	5	3	5	5	5	3	2	1	5	4	4	3	2	4	5	4	1	1	4	3	3	2	1	5	5	5	5	2	2	3	5	4	4	5	3	4	5	5	5	5
735	8	1	1	7	2	2	3	37	10	3	2	3	3	4	1	3	1	3	5	1	1	1	2	3	1	1	1	3	2	1	1	1	2	2	1	2	1	2	1	2	2	2	3	2	1	1	1	2	3
736	8	1	1	7	2	1	2	37	10	5	4	4	5	5	3	3	2	4	4	4	3	1	2	5	1	1	1	3	4	3	1	1	3	4	2	5	4	3	3	4	4	4	4	4	3	4	2	4	4
737	8	1	1	7	1	1	2	37	10	5	2	3	4	3	2	2	3	2	2	1	4	1	1	3	1	1	1	3	2	2	5	4	4	3	2	3	2	3	2	5	3	4	5	2	4	5	3	4	5
738	8	1	1	7	1	1	1	37	10	4	3	4	5	5	3	1	1	5	4	3	2	1	3	5	3	3	1	4	4	3	2	2	3	5	3	4	4	3	4	4	4	4	4	4	4	4	4	4	4
739	8	1	1	7	2	1	2	37	10	3	2	4	2	3	3	2	1	3	3	3	4	3	3	4	4	2	3	3	3	3	2	3	5	4	2	5	4	3	3	3	2	4	4	3	3	2	2	4	4
740	8	1	1	7	2	1	1	37	10	3	2	3	3	4	1	3	1	4	4	2	3	1	2	5	1	1	1	4	4	4	3	2	5	5	3	4	5	4	5	3	3	2	4	4	4	3	1	3	3
741	8	1	1	7	1	1	2	37	10	5	3	2	5	5	3	4	1	3	4	2	1	1	5	5	2	1	1	4	3	2	1	1	5	5	4	5	5	3	4	5	4	3	4	2	4	3	2	4	3
742	8	1	1	7	2	1	2	37	10	5	2	4	4	4	3	2	1	4	4	2	2	1	5	3	2	1	1	3	4	2	2	1	5	4	4	5	4	3	3	4	3	4	5	3	3	3	3	4	5
743	8	1	1	7	1	1	2	37	10	5	4	3	5	5	3	4	1	4	4	2	1	1	5	4	3	1	1	4	4	3	1	1	5	5	5	5	5	3	4	4	3	5	4	3	5	5	4	4	4
744	8	1	1	7	2	2	3	37	10	3	1	3	4	4	3	3	2	5	2	1	1	3	3	3	2	1	3	4	4	3	1	1	4	4	1	4	1	3	3	2	3	2	2	3	2	2	3	3	2
745	8	1	1	7	2	1	2	37	10	4	2	3	4	4	2	2	1	3	3	1	2	1	2	4	1	1	1	3	3	1	1	1	2	5	4	4	5	4	4	3	3	4	2	3	3	2	2	4	2
746	8	1	1	7	2	1	2	37	10	5	3	4	2	5	4	3	1	4	2	1	3	2	3	3	3	1	1	3	4	1	3	1	4	5	5	5	5	3	4	5	3	4	5	1	5	5	2	5	5
747	8	1	1	7	2	1	1	37	10	2	1	2	2	3	4	2	5	4	2	1	5	5	2	2	5	1	5	1	1	1	5	5	5	5	5	5	4	1	3	1	1	3	1	1	4	1	1	4	1
748	8	1	1	7	2	1	2	37	10	4	2	4	4	3	2	5	1	3	3	4	4	3	3	4	3	1	1	3	4	3	3	1	5	3	2	5	2	3	4	3	3	3	4	3	2	3	2	3	5
749	8	1	1	7	2	1	2	37	10	3	2	2	3	2	4	4	4	3	1	2	3	4	1	1	1	3	3	1	2	2	4	3	5	5	3	4	4	2	3	3	3	3	4	3	3	4	3	4	4
750	8	1	1	7	2	1	1	37	10	5	3	4	4	3	2	3	3	4	4	3	4	2	4	4	2	1	1	3	3	3	3	2	4	4	3	4	3	3	3	4	3	4	4	3	3	4	3	4	4
751	8	1	1	7	1	1	1	37	10	3	2	3	3	3	4	3	3	3	4	1	4	2	4	3	2	2	3	1	2	2	4	3	3	3	1	4	3	3	3	3	3	3	3	3	3	3	3	3	3
752	8	1	1	7	1	1	1	37	10	5	3	5	4	5	1	2	3	5	1	1	3	1	4	5	3	1	1	5	5	1	3	1	5	4	1	3	4	4	5	4	4	4	5	4	4	5	2	3	4
753	8	1	1	7	2	1	2	37	10	5	3	3	4	3	4	3	4	4	3	1	1	1	4	4	1	1	1	3	4	2	1	2	5	5	3	4	5	4	4	4	3	4	5	3	3	4	3	4	4
754	8	1	1	7	2	1	1	37	10	5	3	3	5	4	3	4	1	3	4	2	1	1	3	4	3	2	1	3	4	1	1	1	4	4	4	4	3	4	3	5	4	4	4	4	3	1	3	3	5
755	8	1	1	7	1	1	1	37	10	5	4	4	4	3	4	2	1	3	4	5	2	1	4	5	3	1	1	3	4	1	1	1	3	4	2	4	3	3	4	4	2	3	4	3	2	3	3	4	4
756	8	1	1	7	1	1	2	37	10	5	1	3	2	3	2	1	1	4	3	3	3	1	4	4	3	1	1	3	4	1	1	1	5	5	5	5	5	2	3	4	2	4	3	3	3	4	4	5	4
757	8	1	1	7	1	2	3	37	10	5	5	5	5	5	3	1	1	5	3	1	1	1	5	3	1	1	1	3	5	2	1	1	2	5	3	5	1	3	2	5	2	2	5	2	5	5	3	5	5
758	8	1	1	7	2	2	3	37	10	2	1	2	3	2	3	3	3	2	4	4	5	3	2	2	2	1	4	2	2	1	4	2	2	3	3	3	2	2	3	4	3	3	5	3	2	4	3	3	4
759	8	1	1	7	2	2	3	37	10	5	3	2	5	5	5	5	3	4	5	5	5	3	4	5	5	5	5	4	5	5	5	4	5	5	1	4	3	4	4	5	4	5	5	5	3	4	4	4	5
760	8	1	1	7	1	1	2	37	10	4	4	4	3	3	2	1	1	1	3	1	1	1	4	5	3	2	1	4	3	2	2	1	5	5	5	5	5	4	3	4	3	4	4	4	5	4	2	5	4
761	8	1	1	7	2	1	2	38	10	4	3	3	3	3	2	2	1	2	3	2	3	1	3	3	1	1	1	2	3	2	3	1	4	3	3	3	4	3	3	2	2	2	3	2	3	3	2	3	3
762	8	1	1	7	1	1	1	38	10	3	2	2	1	2	1	1	1	3	4	1	5	3	1	1	2	1	2	3	2	2	5	4	4	4	2	5	4	3	3	3	3	3	3	3	3	3	3	3	3
763	8	1	1	7	1	2	3	38	10	4	2	2	3	3	4	5	2	3	3	1	5	2	2	2	3	4	1	1	3	1	3	4	3	1	1	5	2	2	2	3	1	4	4	2	2	3	1	4	3
764	8	1	1	7	1	2	3	38	10	4	2	3	4	5	3	3	1	4	4	2	3	1	5	5	3	1	1	4	4	3	3	2	4	4	3	4	3	2	4	5	3	4	5	3	4	5	3	4	5
765	8	1	1	7	1	1	1	38	10	4	3	4	4	4	1	1	3	4	4	1	3	1	4	4	2	1	1	4	4	3	2	3	3	4	3	3	4	3	3	4	3	3	5	3	3	4	2	4	4
766	8	1	1	7	2	2	3	38	10	3	2	4	2	4	2	1	1	2	4	3	5	3	1	5	4	2	1	4	2	1	1	1	5	3	4	4	1	1	2	1	2	3	2	3	4	2	1	4	2
767	8	1	1	7	2	1	2	38	10	5	4	5	2	5	4	4	1	5	5	4	4	1	3	5	3	2	1	5	4	4	1	1	5	5	3	5	5	3	5	5	4	4	5	4	5	5	2	4	5
768	8	1	1	7	2	1	2	38	10	5	4	4	5	5	3	2	1	4	5	2	2	1	2	3	1	1	1	4	5	2	3	1	4	5	5	5	5	3	4	5	3	4	4	3	5	5	3	4	5
769	8	1	1	7	1	1	1	38	10	5	3	2	4	5	3	5	2	5	5	5	1	1	2	5	5	3	2	3	5	3	1	4	5	5	4	5	5	3	4	4	2	4	5	2	4	5	2	5	5
770	8	1	1	7	1	1	2	38	10	5	4	5	5	5	5	4	4	4	5	5	5	3	4	4	4	4	5	5	4	4	5	4	5	5	5	5	5	4	4	5	5	5	4	4	5	4	4	5	5
771	8	1	1	7	1	1	2	38	10	5	4	3	5	5	4	1	1	3	3	3	3	3	3	5	4	3	1	3	3	1	2	1	5	5	5	5	5	5	4	3	3	5	4	3	5	2	3	5	4
772	8	1	1	7	2	1	2	38	10	5	2	2	5	5	1	2	1	5	2	2	3	4	5	5	2	1	1	3	3	2	1	1	5	5	5	5	5	2	1	4	2	3	2	1	2	1	1	5	3
773	8	1	1	7	1	1	1	38	10	3	2	3	3	3	4	1	1	3	3	2	2	2	3	4	4	3	2	3	3	2	2	2	3	5	5	5	5	4	4	4	4	4	2	4	4	2	3	4	2
774	8	1	1	7	1	1	1	38	10	5	3	4	5	4	2	3	3	4	4	4	3	2	3	4	2	1	2	3	4	3	3	3	5	5	4	5	5	4	4	4	3	4	5	4	5	5	2	5	4
775	8	1	1	7	1	1	1	38	10	4	4	4	5	4	3	3	4	4	4	2	2	1	4	4	2	1	1	3	4	1	1	1	3	5	5	5	5	4	4	4	3	4	5	4	4	3	3	4	5
776	8	1	1	7	1	2	3	38	10	3	3	4	2	2	3	1	2	3	3	1	4	1	4	5	1	1	1	1	4	1	1	1	5	4	1	5	2	2	2	2	2	5	5	1	4	3	1	5	3
777	8	1	1	7	1	1	1	38	10	5	4	5	5	5	5	4	3	3	5	4	3	3	5	5	3	5	1	5	5	5	5	2	5	5	5	5	5	5	5	5	5	5	5	5	5	5	5	5	5
778	8	1	1	7	1	1	2	38	10	5	3	3	4	4	4	4	1	5	4	3	3	1	4	5	3	1	1	5	5	4	2	1	5	5	5	5	5	4	5	4	4	5	4	4	5	4	3	4	4
779	8	1	1	7	1	1	1	38	10	1	1	2	2	1	1	2	3	1	1	1	5	5	3	1	5	3	1	1	1	1	5	4	5	4	1	4	2	1	3	1	1	2	3	1	3	3	1	3	3
780	8	1	1	7	1	1	2	38	10	5	5	5	5	5	3	4	2	4	4	3	5	3	3	5	5	3	1	5	4	5	1	1	5	5	5	5	5	4	5	5	2	4	5	4	5	5	2	5	5
781	8	1	1	7	2	1	2	38	10	5	3	3	5	5	4	3	3	4	4	1	3	3	4	4	2	1	1	4	3	2	2	2	5	5	5	5	5	2	2	5	4	4	5	3	3	5	3	4	4
782	8	1	1	7	1	1	1	38	10	4	4	3	3	4	3	2	1	4	3	3	2	3	2	4	2	2	1	3	3	2	2	1	3	4	3	5	3	2	3	3	3	3	3	2	3	3	3	4	3
783	8	1	1	7	1	1	2	38	10	4	4	4	4	4	4	4	1	3	4	4	3	2	3	5	5	4	3	3	4	3	2	2	5	5	4	5	5	4	4	4	4	5	4	4	5	5	4	4	4
784	8	1	1	7	1	1	1	38	10	3	2	3	4	2	1	3	1	2	2	1	2	1	3	4	1	1	1	2	3	2	2	1	3	4	3	3	1	4	2	3	2	1	1	2	1	2	2	2	3
785	8	1	1	7	2	1	2	38	10	4	3	4	5	5	4	4	1	4	4	2	5	1	4	4	4	4	1	4	4	5	5	1	5	5	4	5	5	4	3	3	4	4	5	2	4	4	3	4	4
786	8	1	1	7	1	1	2	38	10	5	4	4	5	4	3	4	1	5	5	5	3	1	5	5	5	4	1	5	5	4	5	1	5	5	5	5	5	4	5	5	4	5	5	4	5	4	4	5	5
787	8	1	1	7	1	1	1	39	11	3	3	2	4	4	3	1	2	4	3	2	3	3	5	5	4	3	1	4	3	2	4	2	5	5	3	5	3	2	3	3	1	5	4	2	4	4	2	4	3
788	8	1	1	7	2	2	3	39	11	4	2	2	3	3	3	4	2	3	3	3	3	3	2	4	2	3	1	3	2	2	3	3	3	3	3	3	3	4	4	5	3	3	3	3	3	3	3	3	5
789	8	1	1	7	2	1	2	39	11	5	4	3	4	5	4	3	4	5	3	2	2	1	4	5	2	3	1	2	4	3	2	1	4	5	2	5	5	4	5	3	4	4	5	4	3	4	2	5	5
790	8	1	1	7	1	1	2	39	11	4	3	3	5	4	4	4	1	4	4	5	3	1	4	4	3	2	1	3	3	4	2	2	5	5	3	4	2	4	4	4	3	4	4	3	4	4	2	5	4
791	8	1	1	7	2	1	2	39	11	5	3	4	4	4	3	4	1	4	3	2	4	1	4	4	2	1	1	4	4	2	3	1	4	5	4	4	4	3	4	5	3	4	5	3	4	4	1	4	5
792	8	1	1	7	1	1	2	39	11	5	4	5	2	5	3	3	1	5	5	3	3	2	4	5	3	2	1	4	5	2	2	1	5	5	5	5	5	3	2	3	3	3	4	4	4	3	1	3	3
793	8	1	1	7	2	2	3	39	11	2	1	2	4	3	5	5	1	3	3	3	4	2	2	2	1	1	2	1	1	1	4	2	4	1	1	1	1	2	2	3	3	3	5	2	2	3	2	5	5
794	8	1	2	3	2	1	2	39	11	5	4	4	5	5	4	4	1	5	5	5	3	2	3	4	4	1	1	4	5	3	2	1	5	5	5	5	5	3	3	5	5	4	5	4	4	4	3	4	4
795	8	1	1	7	2	2	3	39	11	2	1	2	1	1	5	5	1	1	1	1	5	1	1	1	1	5	5	1	1	1	2	1	1	1	1	1	1	1	1	1	1	1	1	1	1	1	1	1	1
796	8	1	1	7	1	1	2	39	11	5	3	3	4	3	3	4	4	3	3	4	4	3	5	4	4	3	5	2	3	3	4	3	4	4	1	4	5	4	5	3	4	3	5	5	4	4	1	5	4
797	8	1	1	7	2	1	1	39	11	4	2	3	3	4	2	3	1	3	3	2	4	3	2	5	4	2	3	1	4	3	2	3	5	5	3	4	2	3	5	2	1	3	5	2	3	5	1	2	4
798	8	1	1	7	2	1	2	39	11	5	3	4	4	5	3	2	1	5	5	5	3	1	4	4	4	1	1	4	4	2	2	1	5	5	4	5	5	4	4	4	4	4	4	4	5	4	3	5	4
799	8	1	1	7	1	1	2	39	11	5	2	4	3	5	3	4	1	4	3	1	1	1	3	4	4	1	1	4	5	2	1	1	5	5	5	3	5	4	5	5	3	4	5	4	5	5	1	5	5
800	8	1	1	7	1	1	2	39	11	4	3	5	5	5	3	2	1	4	3	1	4	1	4	5	1	1	1	5	4	1	1	1	3	5	5	5	5	4	5	5	5	5	5	4	5	5	4	5	5
801	8	1	1	7	2	2	3	39	11	4	2	2	3	3	1	4	3	3	3	1	5	2	3	2	2	1	1	4	2	1	5	3	3	3	1	3	2	3	3	4	2	2	4	2	2	3	2	4	4
802	8	1	1	7	1	2	3	39	11	4	3	3	5	4	4	4	4	4	4	4	5	3	4	4	3	2	3	3	3	2	2	2	5	4	3	5	3	4	4	5	4	4	5	4	4	5	2	4	5
803	8	1	1	7	2	1	1	39	11	3	1	1	2	1	3	4	4	2	1	3	2	4	3	2	4	4	5	2	3	2	3	3	4	2	2	3	3	1	2	2	1	2	4	3	3	4	2	4	3
804	8	1	1	7	2	1	2	39	11	4	3	4	5	5	4	5	2	4	3	5	4	2	4	5	4	2	1	4	4	4	3	2	5	5	5	5	5	4	5	5	3	4	5	3	3	5	2	4	5
805	8	1	1	7	1	2	1	39	11	3	2	2	4	3	3	3	3	4	4	2	3	2	3	4	3	1	2	3	4	2	2	2	4	4	2	3	3	3	4	4	4	4	4	3	4	4	2	3	4
806	8	1	1	7	2	2	3	39	11	5	3	2	3	2	4	1	1	2	5	3	2	1	2	4	5	3	1	1	1	2	2	2	5	2	1	2	1	2	1	2	2	2	1	2	1	1	1	2	1
807	8	1	1	7	2	1	1	39	11	4	2	3	4	3	3	4	2	3	2	2	2	1	3	4	2	1	1	3	3	3	1	2	5	3	2	3	2	3	3	3	3	3	4	3	3	4	2	3	5
808	8	1	1	7	2	2	3	39	11	3	3	3	2	1	1	4	3	1	3	1	3	1	5	3	1	1	2	1	3	1	5	3	3	1	1	3	1	1	1	1	1	1	5	1	1	3	1	1	5
809	8	1	1	7	1	1	2	39	11	5	3	5	5	3	5	1	1	5	3	1	5	3	5	5	1	3	1	5	5	5	1	3	5	5	3	5	5	4	5	5	5	5	5	3	5	5	4	5	5
810	8	1	1	7	2	1	2	39	11	5	2	3	5	5	1	3	1	4	5	2	5	1	4	3	2	1	1	4	4	3	3	1	5	5	5	5	5	3	3	5	4	4	5	5	4	4	5	5	5
811	8	1	1	7	1	1	2	39	11	3	1	2	4	3	4	2	5	5	4	1	3	1	4	4	5	1	1	4	4	1	1	4	4	5	5	5	5	2	3	4	2	5	5	3	5	5	1	4	5
812	8	1	1	7	1	1	2	39	11	5	1	3	5	5	5	5	1	3	5	1	1	2	4	5	5	5	5	3	5	1	5	5	5	5	5	5	5	1	5	5	2	4	5	2	5	5	1	5	5
813	8	1	1	7	1	1	2	40	11	5	4	5	5	5	3	1	1	2	5	1	1	1	5	5	3	1	1	5	5	4	3	1	5	5	3	5	5	1	1	3	1	5	4	3	4	4	1	1	3
814	8	1	1	7	2	1	2	40	11	5	3	5	5	5	4	3	3	4	5	1	4	1	5	5	2	1	1	5	5	1	4	3	5	5	1	4	3	4	4	4	4	4	3	4	4	2	1	2	4
815	8	1	1	7	2	1	2	40	11	4	3	2	2	2	1	3	5	3	3	4	4	4	3	2	1	1	1	1	3	1	4	3	4	4	3	5	4	3	2	5	1	3	5	1	3	4	5	1	4
816	8	1	1	7	1	1	2	40	11	4	2	2	3	4	4	2	1	3	3	1	4	1	5	4	3	1	1	3	5	3	3	3	4	5	3	5	4	3	4	4	3	4	5	4	3	5	4	4	5
817	8	1	1	7	2	1	2	40	11	5	4	4	4	4	3	3	1	5	4	3	4	1	3	4	3	2	1	5	5	4	1	1	5	5	5	5	5	5	4	5	5	4	4	4	4	5	3	5	5
818	8	1	1	7	1	1	2	40	11	3	1	4	1	3	1	5	1	4	1	1	4	3	5	5	5	5	1	2	5	2	5	5	5	5	3	5	4	3	1	1	1	3	1	1	4	2	1	3	3
819	8	1	1	7	1	1	2	40	11	5	4	4	5	5	4	4	1	4	4	3	3	1	4	5	3	1	1	3	4	3	3	1	5	5	5	5	5	3	3	4	3	4	5	4	4	4	3	5	5
820	8	1	1	7	2	1	2	40	11	5	5	5	5	5	1	5	1	5	5	3	4	1	5	5	1	1	1	3	5	3	1	1	5	4	4	5	5	3	3	5	3	3	4	4	5	5	2	5	5
821	8	1	1	7	1	2	3	40	11	2	2	2	3	3	2	4	2	2	4	1	2	3	3	3	1	3	2	3	4	1	3	4	3	3	1	3	2	2	3	3	3	3	3	3	2	3	2	5	3
822	8	1	1	7	2	1	2	40	11	3	2	3	3	4	2	1	1	4	3	1	4	1	4	3	2	2	1	4	3	2	3	3	5	4	4	5	4	4	3	4	2	3	5	3	3	5	3	3	5
823	8	1	1	7	2	1	2	40	11	4	3	3	3	3	1	2	1	2	2	3	3	1	4	4	1	1	1	2	2	1	3	1	5	5	2	5	4	3	2	3	2	4	5	2	2	3	1	3	5
824	8	1	1	7	2	1	2	40	11	5	3	4	5	5	4	4	1	4	4	5	5	1	4	3	3	1	1	3	4	4	1	1	5	5	5	5	3	3	3	4	2	4	5	3	4	4	2	5	3
825	8	1	2	3	2	1	1	40	11	5	3	4	4	4	4	4	5	5	5	5	5	2	5	5	2	2	1	3	3	5	5	2	5	5	4	5	5	4	4	4	3	4	5	4	5	4	3	4	4
826	8	1	1	7	2	1	1	40	11	5	3	4	4	3	4	2	1	3	4	3	1	1	5	5	4	3	1	5	4	2	2	2	3	5	4	4	4	3	3	4	4	4	5	4	5	4	4	4	5
827	8	1	1	7	2	1	2	40	11	4	2	3	4	3	2	5	1	4	3	5	5	3	2	5	4	3	4	3	4	5	1	2	5	5	5	5	5	4	5	3	5	5	4	5	5	2	1	4	3
828	8	1	1	7	1	2	3	40	11	3	1	3	5	3	2	2	2	2	2	2	2	3	2	2	2	2	3	2	3	1	3	2	3	4	2	4	2	3	3	3	2	3	3	3	2	4	3	2	3
829	8	1	1	7	2	1	1	40	11	4	2	3	4	4	4	2	3	4	3	4	4	1	3	4	3	3	1	2	3	2	3	1	3	2	3	3	2	2	2	4	3	2	4	3	2	3	2	3	4
830	8	1	1	7	1	1	2	40	11	3	2	3	5	2	3	5	3	2	4	4	5	2	4	3	4	5	3	2	4	2	5	5	5	5	1	5	5	1	2	4	2	3	4	1	5	4	1	3	4
831	8	1	1	7	1	1	1	40	11	5	3	4	3	4	5	5	1	5	4	4	4	2	2	5	5	4	1	4	3	3	3	2	5	4	4	5	4	3	3	4	5	4	3	3	4	5	2	3	4
832	8	1	1	7	2	1	1	40	11	3	2	4	3	1	3	3	4	2	4	4	4	2	2	1	1	1	1	2	3	2	1	2	4	4	3	5	5	3	2	2	2	2	4	3	3	3	1	5	4
833	8	1	1	7	2	2	3	40	11	3	2	3	4	4	2	3	1	5	4	2	2	1	4	4	3	1	1	3	4	2	4	3	5	3	3	4	1	3	3	5	4	3	5	4	3	4	2	4	5
834	8	1	1	7	1	1	2	40	11	5	3	5	5	5	3	4	1	5	5	4	4	1	5	5	3	2	1	5	5	4	1	1	5	5	5	5	4	3	4	4	3	4	4	3	4	3	2	4	5
835	8	1	1	7	2	1	2	40	11	5	4	4	5	5	4	5	1	3	4	3	4	1	2	2	3	1	1	3	3	1	1	1	5	5	5	5	5	5	5	5	5	5	5	4	4	4	4	5	4
836	8	1	1	7	1	1	2	40	11	1	1	1	1	5	1	5	1	5	3	1	1	5	5	5	1	1	5	1	5	5	5	5	5	5	1	5	5	1	1	1	1	3	5	1	2	5	1	1	5
837	8	1	1	7	1	1	1	40	11	5	3	4	5	5	5	5	1	4	4	4	4	1	5	5	1	3	2	3	3	5	3	3	5	5	5	5	5	4	3	4	3	5	5	3	5	4	3	3	5
838	8	1	1	7	1	1	1	40	11	2	1	2	3	2	3	1	2	1	3	1	2	3	1	2	1	5	2	1	2	1	2	1	5	5	5	5	5	5	2	4	2	4	5	4	5	1	3	4	4
839	8	1	1	7	1	1	2	40	11	3	3	4	3	2	5	3	1	4	5	1	4	1	5	2	1	1	5	3	3	1	5	2	5	5	5	5	5	3	2	2	2	5	5	1	5	1	2	1	2
840	8	1	1	7	2	1	2	40	11	5	4	3	3	3	3	3	3	3	3	3	3	3	3	3	3	3	3	3	3	3	3	3	3	3	3	3	3	3	3	3	3	3	3	3	3	3	3	3	3
841	8	2	3	2	2	2	3	41	10	5	5	5	1	5	5	1	1	5	4	1	5	2	5	3	3	1	1	5	5	5	2	2	5	3	4	4	4	1	1	2	1	2	1	3	3	3	3	2	2
842	8	2	2	3	2	1	1	41	10	5	3	4	4	5	3	1	1	4	4	2	3	1	3	4	2	1	1	5	4	4	3	1	5	5	3	5	4	3	3	4	3	4	4	3	4	3	3	5	4
843	8	2	3	2	1	1	2	41	10	5	5	5	5	5	3	1	1	5	5	1	1	1	5	5	2	1	1	4	5	1	1	1	5	5	3	5	5	3	5	5	5	3	5	3	5	5	3	3	5
844	8	2	3	2	2	1	2	41	10	4	2	2	4	4	3	4	2	4	3	4	4	3	4	4	2	2	3	3	4	2	3	2	4	4	3	4	4	4	4	5	5	4	5	4	3	3	4	4	4
845	8	2	2	3	2	1	1	41	10	4	2	3	4	4	5	5	1	4	4	3	5	1	3	4	3	3	1	5	5	1	5	1	5	5	1	5	5	3	4	3	3	3	4	3	3	4	1	4	4
846	8	2	3	1	2	1	2	41	10	5	2	4	4	5	3	1	1	5	4	3	5	2	4	5	2	2	1	5	4	2	2	1	4	5	3	4	5	2	4	4	4	5	4	2	3	3	2	4	4
847	8	2	2	3	2	2	3	41	10	5	3	5	5	5	3	4	2	4	5	4	5	2	4	3	3	5	1	2	4	3	5	1	5	3	4	5	1	1	3	4	3	4	5	1	4	5	4	3	3
838	8	2	2	3	1	2	3	41	10	4	2	3	4	3	3	1	1	2	3	4	3	1	3	2	1	1	1	3	4	2	2	1	3	2	1	3	1	2	3	3	3	4	5	3	2	3	2	4	5
849	8	2	3	2	2	1	2	41	10	3	2	4	3	4	2	4	1	4	4	3	2	3	4	4	2	4	2	3	4	3	2	1	3	3	4	5	5	4	4	5	4	4	5	4	4	5	3	5	5
850	8	2	1	3	2	2	3	41	10	5	3	4	4	2	1	3	3	3	3	2	3	1	4	3	1	4	1	3	2	2	2	1	3	2	4	4	1	2	3	4	3	5	4	4	4	4	4	4	4
851	8	2	2	3	1	1	2	41	10	5	5	5	5	5	5	5	1	5	5	5	5	1	5	5	1	1	1	5	5	3	1	1	5	5	4	5	5	5	5	3	5	5	3	5	5	3	5	5	3
852	8	2	3	1	1	1	2	41	10	4	3	4	3	3	3	3	3	4	4	4	3	1	3	3	2	1	3	3	3	4	4	3	5	5	3	5	5	3	3	4	3	4	4	2	5	2	2	5	4
853	8	2	3	1	1	1	2	41	10	5	3	4	4	4	1	1	1	4	4	1	1	1	3	3	1	1	1	4	5	1	1	1	5	5	1	5	5	2	2	4	3	4	4	3	5	4	1	4	5
854	8	2	2	4	2	1	1	41	10	5	3	2	3	2	2	4	3	3	4	2	3	1	4	4	1	2	1	1	2	1	3	3	4	3	3	2	2	3	2	3	4	2	3	2	3	3	3	4	3
855	8	2	2	4	2	1	1	41	10	4	2	3	5	5	2	2	1	4	3	1	1	1	3	5	1	1	1	4	5	1	1	1	5	4	1	4	5	4	4	4	4	5	5	3	3	4	2	1	5
856	8	2	2	3	1	1	2	41	10	5	3	4	3	5	3	3	1	4	4	1	3	2	4	5	2	1	1	4	4	3	1	2	5	5	4	5	4	3	3	3	3	4	3	3	4	3	2	3	3
857	8	2	2	3	1	2	3	41	10	3	3	3	5	2	1	1	2	4	4	1	4	3	4	2	1	1	2	3	3	1	3	2	3	2	1	3	1	4	4	4	3	4	5	2	4	5	4	5	5
858	8	2	1	4	1	1	2	41	10	5	4	5	5	4	5	5	2	3	5	4	4	3	5	4	4	1	1	4	3	1	4	3	5	5	3	5	4	4	4	5	4	4	4	4	5	5	4	5	5
859	8	2	3	1	1	1	2	41	10	3	3	3	3	3	1	1	5	3	2	2	1	3	5	1	1	5	3	1	1	2	1	3	4	3	1	1	3	2	3	3	2	3	4	3	2	3	3	2	5
860	8	2	1	4	2	1	2	41	10	4	2	3	3	4	1	1	1	5	2	1	1	1	5	5	2	1	1	5	5	2	1	1	5	3	3	5	5	5	4	3	4	4	5	3	4	5	5	5	5
861	8	2	2	3	2	1	2	41	10	4	2	2	3	3	3	2	1	2	3	3	3	1	3	4	1	1	3	2	3	3	2	1	5	5	2	4	5	5	4	4	4	4	5	4	4	5	2	3	4
862	8	2	2	3	2	1	2	41	10	5	2	4	5	5	4	3	2	4	3	2	3	1	4	4	5	2	2	3	4	2	1	1	5	5	3	5	4	2	4	4	3	3	2	3	3	3	4	4	3
863	8	2	2	3	2	1	2	41	10	5	4	3	4	4	2	1	1	3	3	2	4	1	3	4	3	2	1	4	4	1	1	3	5	5	2	5	5	1	2	4	1	3	4	1	4	3	1	4	1
864	8	2	2	3	1	1	2	41	10	5	5	5	5	5	1	1	1	5	5	5	5	1	5	5	3	1	1	1	5	5	5	5	1	5	5	5	5	5	5	5	5	5	5	5	5	5	5	5	5
865	8	2	1	4	1	2	3	42	10	5	3	5	2	4	1	2	1	5	5	4	3	1	2	4	1	1	1	4	4	1	1	1	4	5	4	5	3	4	4	4	3	4	5	4	4	5	2	4	5
866	8	2	2	3	1	1	2	42	10	4	3	4	4	3	3	2	1	3	3	4	5	3	4	4	3	2	2	3	4	3	3	3	4	5	3	4	5	3	4	4	4	4	3	4	4	3	4	3	3
867	8	2	2	4	2	1	2	42	10	5	3	4	5	3	5	3	1	3	4	5	4	1	2	4	3	4	1	4	5	5	2	1	4	5	2	5	5	5	3	4	5	5	4	2	3	4	2	3	3
868	8	2	2	2	1	1	2	42	10	5	3	4	5	5	5	4	1	4	5	3	3	1	3	5	3	2	1	5	5	5	3	3	5	5	5	5	5	4	5	5	4	4	5	4	5	5	2	4	5
869	8	2	2	4	1	1	1	42	10	5	3	4	5	4	3	3	1	3	4	4	3	1	5	4	2	1	1	4	5	4	2	1	4	5	4	5	5	3	5	4	4	5	5	5	5	3	4	5	5
870	8	2	2	3	1	1	2	42	10	5	4	4	3	4	2	2	1	5	4	1	1	1	4	5	4	2	1	5	5	2	1	2	5	4	5	4	3	3	1	5	2	4	5	3	4	5	3	5	2
872	8	2	2	3	2	1	2	42	10	5	3	3	5	5	3	3	2	5	5	4	5	1	3	4	2	1	1	3	4	3	1	1	4	5	4	5	5	4	4	5	4	5	5	3	5	2	3	5	5
872	8	2	1	4	2	2	3	42	10	5	3	1	4	3	2	1	2	3	1	5	3	1	3	4	1	1	1	3	3	5	1	3	5	3	3	4	3	2	2	3	2	4	5	3	4	5	2	5	5
873	8	2	2	3	2	1	1	42	10	5	2	4	5	4	2	1	1	5	4	3	1	5	5	5	1	1	1	5	5	3	1	1	4	5	5	5	3	3	4	4	4	4	3	4	5	3	3	4	3
874	8	2	3	1	1	1	2	42	10	5	3	5	5	5	3	2	1	5	3	3	3	1	5	5	5	3	1	5	5	3	3	1	5	5	3	5	5	5	5	5	5	5	5	5	5	5	4	5	5
875	8	2	2	3	1	1	2	42	10	4	3	4	3	3	2	3	2	4	3	4	3	1	4	4	3	2	1	3	3	4	3	1	4	5	4	5	5	3	3	4	4	4	4	3	3	3	3	5	5
876	8	2	2	4	2	1	2	42	10	4	2	2	4	2	1	1	2	3	1	1	2	1	3	4	1	1	1	2	2	2	3	2	5	5	5	5	4	3	3	1	2	3	3	1	3	2	2	3	1
877	8	2	1	4	1	1	2	42	10	5	4	5	5	5	3	5	1	5	5	3	1	1	4	5	2	1	1	5	5	5	1	1	5	5	5	5	5	5	5	5	3	4	5	4	3	5	3	4	5
878	8	2	2	4	1	1	1	42	10	5	1	3	4	3	2	3	3	4	3	3	3	2	4	5	5	2	1	4	3	2	1	3	4	4	4	4	5	3	1	2	3	4	4	2	4	3	3	2	3
879	8	2	1	4	2	1	2	42	10	5	3	3	3	4	1	1	1	4	3	1	2	1	3	3	1	1	1	3	4	2	1	1	4	5	5	5	5	4	5	3	3	3	5	3	3	4	4	4	4
880	8	2	1	3	1	1	2	42	10	5	3	2	4	3	3	4	3	2	1	2	3	3	4	4	4	1	3	1	1	2	2	2	5	5	5	5	5	2	4	2	1	5	3	1	5	1	1	5	2
881	8	2	2	4	1	1	1	42	10	3	1	1	4	3	2	1	2	3	2	1	2	3	3	3	3	2	1	2	3	2	2	2	3	2	1	3	2	3	2	2	1	3	5	2	3	4	2	3	1
882	8	2	2	4	1	1	2	42	10	5	3	1	3	1	1	1	1	1	1	1	1	1	3	3	2	1	2	1	2	2	4	5	5	5	1	1	2	3	1	2	3	1	2	3	1	1	2	3	1
883	8	2	1	4	1	1	1	42	10	4	3	2	5	5	5	1	1	4	5	5	5	1	5	5	5	5	1	5	5	1	3	1	5	3	5	4	5	5	5	5	5	4	4	3	5	5	1	3	4
884	8	2	2	4	1	1	2	42	10	5	4	4	5	4	4	3	1	4	4	2	3	1	5	5	3	1	1	5	5	3	3	1	5	5	2	3	2	5	4	3	3	4	5	4	3	4	3	5	5
885	8	2	1	4	1	1	2	42	10	5	3	4	5	5	4	3	1	5	4	5	5	1	5	5	3	1	1	4	5	3	1	1	5	5	5	5	5	4	5	4	3	4	4	3	5	4	3	5	4
886	8	2	1	4	2	1	1	43	11	4	5	3	3	2	4	3	1	3	4	3	2	3	1	3	3	4	1	3	5	4	3	1	5	4	1	3	5	4	3	4	3	2	3	2	3	2	1	2	4
887	8	2	2	3	1	1	1	43	11	3	2	3	3	4	3	1	1	5	3	4	5	1	4	5	2	1	1	4	3	3	5	1	5	4	1	4	4	3	4	3	3	3	4	4	3	4	1	4	4
888	8	2	2	3	2	1	2	43	11	4	3	2	3	5	2	1	1	5	4	3	2	1	4	3	2	1	1	4	4	3	1	1	4	4	5	5	5	3	3	3	3	3	3	2	3	2	2	4	3
889	8	2	2	4	2	1	1	43	11	4	2	3	2	5	2	3	1	4	4	2	3	2	4	3	2	1	1	3	4	2	2	1	3	4	1	4	4	1	3	3	3	4	4	1	3	4	3	3	4
890	8	2	2	3	2	1	2	43	11	5	3	5	4	4	2	2	1	5	3	2	3	1	3	4	1	1	1	4	5	4	3	1	5	5	4	5	5	5	4	5	4	4	5	4	4	5	4	3	5
891	8	2	2	3	2	1	1	43	11	5	3	3	4	5	3	4	1	4	3	1	3	2	2	4	3	1	1	3	3	1	3	1	4	5	3	4	5	4	3	5	4	4	4	3	3	4	3	4	4
892	8	2	2	3	2	1	2	43	11	5	4	4	4	3	1	1	1	4	3	2	2	1	4	4	1	1	1	3	4	1	1	1	4	4	3	5	4	4	3	4	4	4	4	4	4	5	3	5	5
893	8	2	1	4	2	1	1	43	11	4	3	3	4	4	2	3	2	4	3	2	3	2	4	4	3	1	2	3	4	3	3	3	4	4	3	4	4	3	3	3	4	3	4	3	3	2	3	3	3
894	8	2	2	3	1	2	3	43	11	4	5	5	5	5	3	1	3	5	4	5	4	2	4	5	3	1	1	5	5	3	2	1	5	5	5	5	5	4	4	4	4	5	5	4	5	4	3	5	5
895	8	2	1	4	2	2	3	43	11	5	3	4	4	4	1	3	1	3	2	1	2	1	3	4	1	1	1	3	3	2	1	1	3	2	2	3	1	3	3	4	2	3	4	3	2	4	3	4	5
896	8	2	2	4	2	1	2	43	11	5	4	5	4	4	4	4	1	4	4	4	3	1	4	4	3	1	1	4	4	3	1	1	5	1	5	5	5	4	5	4	3	4	4	3	4	4	2	4	4
897	8	2	1	4	1	1	2	43	11	5	4	5	2	4	2	2	1	4	4	1	4	1	4	5	1	1	1	4	4	1	4	1	4	5	3	5	5	4	4	5	5	5	5	4	5	5	4	5	5
898	8	2	2	4	1	1	2	43	11	5	3	2	4	4	3	1	2	3	4	1	1	1	4	5	3	1	1	3	3	1	1	1	5	5	4	5	5	3	2	4	2	4	4	3	4	4	2	5	4
899	8	2	2	3	2	2	3	43	11	5	4	4	4	5	3	5	1	5	4	4	2	1	5	5	1	1	1	4	4	2	1	1	5	4	2	5	3	4	4	3	2	4	4	3	3	4	5	5	4
900	8	2	2	3	1	1	1	43	11	5	3	5	5	5	5	5	1	5	5	4	3	1	5	5	3	1	1	4	3	4	3	1	3	5	3	5	5	4	4	5	4	5	5	4	5	4	2	5	5
901	8	2	2	3	1	1	2	43	11	4	2	2	4	4	4	4	1	4	5	3	4	3	4	2	2	1	3	2	4	3	1	3	4	5	5	5	5	2	2	3	3	5	4	2	5	4	4	5	4
902	8	2	2	4	1	1	2	43	11	5	2	3	5	4	3	1	2	3	3	2	1	1	4	4	4	2	2	4	4	3	2	2	5	5	4	4	4	3	3	4	3	4	4	2	4	5	2	4	4
903	8	2	2	4	2	1	2	43	11	5	4	5	4	4	3	3	2	4	4	2	2	2	4	4	1	1	1	2	4	3	1	1	4	4	4	5	5	3	4	4	4	4	5	3	2	4	2	4	4
904	8	2	1	4	2	2	3	43	11	5	3	3	5	5	1	1	1	5	3	3	5	1	5	5	2	1	3	5	4	2	4	1	3	3	3	5	2	3	5	5	3	4	4	4	4	4	3	3	5
905	8	2	2	4	2	1	1	43	11	4	3	3	3	3	2	5	2	4	3	3	5	1	5	5	2	1	1	5	4	2	3	1	3	5	1	5	5	4	1	5	3	2	5	3	2	5	3	4	5
906	8	2	2	4	2	1	1	43	11	4	3	3	4	4	2	2	2	4	3	3	2	1	4	4	1	1	1	4	4	2	1	1	4	4	2	4	4	3	4	4	4	4	4	3	4	4	3	4	4
907	8	2	2	4	1	1	2	43	11	3	3	3	5	5	4	4	1	5	5	2	2	1	3	4	4	1	1	5	4	1	1	2	5	5	5	5	5	3	4	5	4	5	5	3	4	5	2	5	5
908	8	2	2	4	1	1	1	43	11	5	3	3	4	4	1	3	3	4	5	1	1	1	5	5	3	1	1	3	4	1	1	1	5	5	4	5	4	4	4	3	2	4	5	3	3	4	2	4	5
909	8	2	2	4	1	1	2	43	11	5	3	4	5	5	3	4	1	3	5	3	2	1	4	5	3	1	1	4	5	3	2	1	5	5	5	5	5	5	4	5	4	5	5	4	5	5	4	5	5
910	8	2	1	4	2	1	2	43	11	5	3	3	5	5	4	3	1	5	4	5	3	1	5	5	1	1	1	5	5	2	2	1	5	5	3	5	5	3	1	3	3	4	5	4	5	5	4	5	5
911	8	2	2	3	1	1	2	43	11	5	4	5	5	5	5	2	1	5	5	3	1	1	3	5	5	1	1	5	5	3	1	1	5	5	5	5	5	5	5	5	5	5	5	5	5	5	3	5	5
912	8	2	2	4	1	1	2	44	11	4	4	4	5	5	4	2	1	5	4	1	1	1	4	5	3	1	1	4	4	2	5	1	5	5	2	5	2	3	3	4	4	4	3	4	4	4	3	4	3
913	8	2	1	4	2	1	1	44	11	4	1	3	3	5	1	2	2	2	2	2	3	1	2	3	1	1	1	2	3	1	3	1	4	4	3	5	4	3	3	4	4	4	3	4	4	3	3	5	4
914	8	2	2	3	1	1	2	44	11	5	2	4	4	3	2	1	3	2	4	4	5	1	4	4	5	1	1	1	1	3	3	3	5	5	4	5	4	2	1	3	4	5	2	3	5	5	2	3	3
915	8	2	2	3	1	1	2	44	11	5	3	4	4	4	3	5	1	4	4	4	4	1	4	4	4	4	1	5	5	1	1	1	4	4	5	4	4	3	3	3	2	3	5	3	4	5	2	4	5
916	8	2	2	3	2	1	2	44	11	3	2	3	5	3	3	1	1	3	4	2	3	1	4	5	3	3	2	3	3	4	1	3	5	5	4	4	4	3	3	5	4	4	4	4	4	5	4	5	4
917	8	2	2	4	2	1	2	44	11	5	3	4	5	5	1	1	1	5	2	1	1	1	5	3	1	1	1	5	4	1	1	1	3	5	5	5	5	5	4	5	3	5	5	3	5	5	1	5	5
918	8	2	2	4	1	1	1	44	11	5	3	4	3	3	2	4	3	3	2	4	3	4	5	4	3	1	1	3	4	3	2	1	4	5	5	5	5	4	4	4	3	4	4	3	4	4	4	5	5
919	8	2	2	3	2	2	3	44	11	5	2	3	2	4	4	4	1	3	5	4	4	1	2	1	2	2	1	4	4	3	3	1	5	3	1	4	1	1	2	4	2	5	5	2	2	5	1	5	5
920	8	2	2	4	1	1	2	44	11	5	5	3	5	5	4	5	1	5	5	3	3	1	4	5	5	2	2	4	4	3	3	2	5	5	4	5	4	3	2	3	3	4	5	3	4	4	1	5	5
921	8	2	2	3	1	1	1	44	11	5	4	4	5	4	1	3	1	4	4	1	3	1	5	3	1	1	1	3	3	1	2	1	5	3	3	4	4	3	3	4	3	4	4	3	3	4	4	3	4
922	8	2	2	4	1	1	2	44	11	5	1	5	5	5	2	1	1	5	5	1	1	1	5	5	1	1	1	5	5	1	1	1	5	5	5	5	5	5	5	5	3	5	5	4	4	5	5	5	5
923	8	2	1	4	2	1	2	44	11	4	3	3	4	4	3	5	1	4	3	4	5	2	5	4	2	1	1	3	3	2	4	1	5	5	5	5	5	4	3	4	3	4	5	3	4	4	3	5	5
924	8	2	1	4	2	2	3	44	11	3	3	2	4	3	2	3	3	2	3	2	3	3	3	4	3	2	2	2	3	2	3	3	4	3	2	2	2	3	2	4	2	3	5	3	2	4	3	3	5
925	8	2	2	4	2	1	2	44	11	4	3	3	4	4	3	3	1	4	3	3	3	1	3	4	3	1	1	2	3	3	2	1	4	5	4	5	5	3	3	3	3	4	4	3	4	5	4	5	4
926	8	2	1	4	2	1	1	44	11	5	3	3	5	4	4	1	1	5	5	4	4	1	5	5	5	1	1	5	5	5	1	3	5	5	5	5	4	5	5	5	4	5	5	5	5	5	4	5	5
927	8	2	2	4	2	1	1	44	11	5	4	3	4	3	3	3	3	4	3	2	3	1	4	4	2	2	1	3	3	1	3	1	5	5	3	5	4	2	3	4	3	3	3	3	3	4	3	3	4
928	8	2	2	4	1	1	1	44	11	5	3	3	4	4	3	4	1	3	3	2	4	1	4	4	1	1	1	2	2	1	1	1	3	5	3	5	4	3	3	4	3	3	4	3	4	3	3	4	4
929	8	2	2	3	2	2	3	44	11	3	2	3	4	4	2	3	1	3	4	3	3	1	4	5	4	2	1	2	4	2	3	1	4	1	1	2	1	4	4	5	3	4	5	4	5	5	3	5	5
930	8	2	2	4	2	1	1	44	11	4	3	4	4	4	4	3	2	3	3	4	4	1	2	5	4	2	3	1	2	2	2	1	5	5	4	5	3	3	3	3	3	3	3	3	4	3	2	3	3
931	8	2	3	8	2	1	1	44	11	5	5	5	5	5	5	5	5	5	5	5	5	5	5	5	5	5	5	5	5	5	5	5	5	5	5	5	5	5	5	5	5	5	5	5	5	5	5	5	5
932	8	2	2	4	2	1	2	44	11	5	3	4	4	5	5	3	1	5	5	1	2	1	5	5	1	1	1	5	5	1	1	1	5	5	5	5	4	4	5	4	4	5	5	4	5	5	3	4	4
933	8	2	2	3	1	1	2	44	11	5	5	5	5	5	5	5	1	5	5	3	5	1	5	5	5	1	1	5	5	3	3	1	5	5	5	5	5	5	5	5	5	5	5	5	5	5	5	5	5
934	8	2	1	4	1	1	1	44	11	5	3	3	3	4	3	1	1	5	3	2	2	1	3	5	3	1	1	3	3	2	1	1	5	4	3	5	5	3	3	4	3	5	4	3	5	4	3	3	3
935	8	2	2	3	1	1	2	44	11	5	5	5	5	5	5	5	1	5	5	2	2	1	5	5	1	1	1	5	5	1	1	1	5	5	5	5	5	5	5	5	4	5	5	3	5	5	3	5	5
936	9	1	1	7	2	1	1	45	12	5	4	4	5	5	4	1	1	4	4	5	4	1	5	5	3	1	1	5	4	4	2	1	5	5	3	5	5	3	4	3	4	4	5	3	4	4	3	5	5
937	9	1	1	7	2	1	2	45	12	3	2	2	4	2	1	1	1	1	2	5	4	1	2	1	2	1	2	2	2	2	1	2	4	5	5	5	5	3	3	5	2	4	5	1	4	5	2	5	5
938	9	1	1	7	2	1	1	45	12	5	3	3	3	3	1	2	1	3	2	2	4	2	3	1	1	3	2	2	2	3	3	3	5	5	4	5	4	3	1	3	2	2	4	2	3	3	2	4	5
939	9	1	1	7	1	2	3	45	12	3	3	2	3	2	1	4	3	3	3	1	3	1	2	2	1	1	2	3	4	1	1	2	4	4	1	3	1	3	3	3	2	3	1	2	2	1	1	3	1
940	9	1	1	7	1	1	1	45	12	3	1	5	3	4	5	1	1	4	4	3	5	1	2	5	1	5	1	5	3	3	5	1	2	4	1	1	5	3	5	3	3	5	5	1	3	5	5	5	5
941	9	1	1	7	2	1	1	45	12	5	3	5	4	5	2	3	1	4	4	3	4	1	5	5	4	2	1	5	4	2	2	1	5	5	5	5	5	3	4	4	3	4	5	4	4	4	3	5	4
942	9	1	1	7	1	1	1	45	12	4	2	2	4	3	2	5	1	3	1	3	3	4	2	2	3	5	2	3	2	2	2	3	4	4	1	2	5	3	5	3	4	2	3	4	2	3	2	3	3
943	9	1	1	7	2	1	1	45	12	4	3	3	4	3	3	1	1	4	4	2	2	2	4	4	2	1	2	4	5	3	1	3	4	5	4	4	4	4	4	4	3	3	3	4	4	3	4	4	3
944	9	1	2	4	1	2	3	45	12	5	1	3	2	1	1	1	1	3	3	2	4	3	5	5	2	3	2	2	3	4	3	3	2	3	2	2	1	1	3	4	4	2	2	4	5	2	2	1	3
945	9	1	1	7	2	1	1	45	12	5	3	4	4	5	5	5	2	3	4	4	4	2	5	5	4	2	1	3	5	4	3	2	5	3	3	4	3	3	3	3	3	3	5	4	3	4	3	4	5
946	9	1	1	7	1	2	3	45	12	4	3	4	3	4	2	3	1	3	3	2	4	3	3	2	3	3	2	3	5	3	2	1	3	2	3	4	2	2	4	2	3	1	3	4	2	3	2	3	1
947	9	1	1	7	1	1	1	45	12	5	5	3	5	4	1	1	5	4	3	1	2	1	3	5	1	5	4	1	4	1	1	1	5	5	5	5	5	3	1	4	1	2	3	4	5	4	3	2	1
948	9	1	1	7	1	1	1	45	12	4	2	2	4	5	4	4	3	4	3	2	2	3	4	4	3	3	3	2	4	3	3	4	5	4	4	5	4	3	3	3	4	3	4	3	5	4	3	3	4
949	9	1	1	7	1	1	1	45	12	5	4	4	4	5	3	2	3	5	4	3	2	3	4	2	4	2	3	4	3	4	3	3	3	3	3	3	3	5	5	4	4	5	4	4	3	5	4	5	4
950	9	1	1	7	1	2	3	45	12	5	3	5	5	5	5	3	1	5	5	5	5	5	5	5	5	3	1	5	5	3	3	1	5	3	3	3	3	3	3	3	3	3	3	3	3	3	3	3	3
951	9	1	1	7	2	1	2	45	12	5	5	5	4	4	4	1	1	4	3	1	2	1	5	4	1	1	1	5	5	1	1	1	5	5	5	5	5	3	4	5	5	5	5	4	5	4	3	5	5
952	9	1	1	7	2	2	3	45	12	5	5	5	5	5	1	5	1	4	5	4	5	1	2	5	1	1	1	4	4	4	3	1	5	4	3	4	2	4	3	4	4	4	5	4	4	4	4	5	5
953	9	1	1	7	1	2	3	46	12	3	1	2	4	2	2	4	5	2	2	1	1	5	2	1	1	5	3	1	4	1	3	1	5	1	1	3	1	3	1	3	1	2	5	1	1	4	1	2	5
954	9	1	1	7	2	2	3	46	12	5	2	4	4	4	2	1	2	4	2	2	2	1	4	3	2	1	1	4	3	3	2	3	4	2	4	2	4	3	4	2	4	2	2	3	4	5	2	3	4
955	9	1	1	4	2	1	1	46	12	4	1	3	2	3	3	4	3	2	2	2	4	4	2	4	2	5	3	1	4	2	4	5	4	4	1	5	5	1	2	1	3	1	4	1	1	1	1	1	1
956	9	1	1	7	1	1	1	46	12	5	3	2	4	4	2	3	2	3	4	4	5	5	4	5	3	5	5	4	4	3	4	5	5	5	5	3	4	3	2	5	4	3	4	1	3	4	4	4	4
957	9	1	1	7	1	1	1	46	12	5	5	5	3	4	1	1	1	4	2	1	1	1	4	5	1	5	1	5	5	1	1	5	5	5	5	5	5	5	5	5	3	5	5	5	4	5	3	1	5
958	9	1	4	8	1	1	1	46	12	5	4	4	4	4	3	2	2	4	4	2	3	1	5	4	2	2	1	3	4	1	2	3	5	5	5	4	5	3	4	4	3	3	4	2	4	4	2	3	4
959	9	1	1	7	1	1	1	46	12	4	2	2	3	3	3	5	2	3	4	5	4	2	4	4	3	5	1	3	3	3	4	2	4	4	3	2	1	3	2	4	4	2	3	2	2	2	2	2	3
960	9	1	1	7	1	1	1	46	12	4	3	4	5	5	5	5	3	4	4	4	5	3	5	5	5	5	1	5	5	4	3	2	5	5	4	4	5	3	5	5	4	3	3	3	2	3	2	2	2
961	9	1	1	7	2	1	2	46	12	3	1	2	2	3	4	1	1	1	2	2	4	1	1	3	2	5	3	2	4	2	5	4	4	5	5	5	5	1	1	2	2	3	4	1	4	3	1	3	4
962	9	1	1	7	1	1	1	46	12	3	2	5	3	2	4	2	1	3	2	1	3	1	3	2	1	2	1	4	1	5	4	3	1	5	4	3	5	1	5	5	2	2	4	1	2	4	3	2	5
963	9	1	1	7	2	1	2	46	12	4	3	4	4	3	3	2	1	4	4	1	4	1	5	4	3	2	1	3	4	2	5	1	5	5	4	5	5	2	3	4	3	4	5	4	4	5	2	5	5
964	9	1	1	7	1	1	2	46	12	5	3	4	5	5	1	1	1	5	5	5	5	1	4	5	2	1	1	4	5	5	2	1	5	5	5	5	5	3	5	5	5	5	5	3	3	2	1	4	4
965	9	1	1	7	1	1	1	46	12	4	3	3	4	4	3	3	3	3	4	3	3	3	4	4	4	3	3	4	4	3	3	4	4	4	3	4	3	3	4	3	4	4	3	3	4	3	4	3	4
966	9	1	1	7	1	1	2	46	12	4	2	3	4	5	5	3	3	4	3	3	5	3	5	3	4	3	4	3	4	1	3	4	5	4	4	5	5	4	3	3	4	5	3	4	4	3	2	4	5
967	9	1	1	7	2	1	1	46	12	4	3	4	4	4	3	2	3	3	3	1	3	2	2	3	2	1	1	2	4	2	3	2	3	5	4	5	4	3	3	3	3	3	3	3	4	3	3	3	3
968	9	1	1	7	1	1	2	46	12	3	2	3	5	4	1	1	2	5	1	1	1	5	2	4	3	1	2	5	5	1	1	3	5	5	3	5	5	1	3	5	3	4	5	1	4	5	1	5	5
969	9	1	1	7	2	1	1	46	12	4	1	3	4	4	3	2	1	3	2	1	3	1	2	3	2	1	1	3	3	2	1	1	5	5	3	5	4	3	3	4	3	3	5	3	4	5	4	4	5
970	9	1	1	7	2	1	2	47	12	4	2	3	4	5	2	1	3	5	3	3	4	2	5	5	5	1	1	5	5	1	3	1	5	5	5	5	5	3	3	2	2	5	5	1	4	5	1	3	5
971	9	1	1	7	1	1	2	47	12	4	2	3	4	5	1	1	1	5	3	1	1	1	3	4	4	1	1	5	5	1	1	1	5	5	3	5	5	5	5	5	3	5	5	3	4	4	3	5	4
972	9	1	1	7	1	1	2	47	12	3	1	5	1	5	3	5	1	5	5	1	3	1	5	5	3	1	1	5	1	1	3	1	5	5	5	5	5	5	5	5	3	5	5	5	5	3	4	5	5
973	9	1	1	7	1	1	1	47	12	4	3	3	3	3	4	3	3	3	4	3	3	1	4	3	3	5	1	3	4	3	4	1	3	3	4	3	3	3	3	3	3	2	3	3	4	3	3	3	2
974	9	1	1	7	1	2	3	47	12	4	4	4	5	4	3	5	1	5	5	4	5	1	4	5	4	5	3	5	3	5	1	5	5	4	2	5	5	5	5	4	4	5	4	5	5	5	4	5	5
975	9	1	1	7	1	1	1	47	12	5	4	4	4	5	4	2	1	3	3	2	4	1	5	5	5	1	1	5	5	1	1	3	5	5	5	5	5	4	5	5	5	5	5	5	5	5	5	5	5
976	9	1	1	7	2	1	2	47	12	5	4	4	3	5	3	2	2	4	3	3	3	1	2	4	2	2	1	3	5	2	1	1	5	5	4	5	5	3	3	4	3	3	4	3	3	2	2	3	4
977	9	1	1	7	1	1	2	47	12	5	4	5	3	5	3	2	2	5	5	4	4	1	4	4	2	1	2	3	4	3	4	1	5	5	4	5	5	4	3	4	3	4	4	2	3	4	2	5	5
978	9	1	1	7	1	1	2	47	12	2	1	2	2	2	1	4	5	2	2	3	4	5	2	2	1	4	5	2	2	1	4	5	4	5	3	4	5	2	3	2	2	2	4	4	4	5	3	5	5
979	9	1	1	7	2	1	1	47	12	1	4	3	4	4	5	4	2	4	4	4	2	4	1	5	5	3	1	1	5	4	3	2	5	5	5	5	5	5	3	3	4	3	4	4	3	3	4	4	4
980	9	1	1	7	2	1	2	47	12	4	3	3	4	3	4	4	1	2	3	2	3	2	3	2	2	4	2	2	1	2	4	1	5	5	3	5	5	3	2	5	4	4	5	4	3	4	4	3	5
981	9	1	1	7	1	1	1	47	12	3	1	1	3	3	1	1	2	2	2	1	1	1	3	3	2	1	3	3	2	1	1	3	3	3	3	3	3	2	1	4	1	2	4	3	2	5	2	2	5
982	9	1	1	7	2	1	1	47	12	5	3	3	4	4	2	5	2	4	4	5	5	1	4	5	1	1	1	5	4	5	1	1	5	5	4	5	3	3	4	4	4	5	5	4	4	5	3	4	5
983	9	1	1	7	1	1	1	47	12	4	2	4	4	4	3	1	1	4	4	3	1	4	3	4	1	1	2	1	3	1	1	2	4	5	3	4	3	3	5	4	3	2	4	3	3	4	2	3	5
984	9	2	2	3	2	1	2	48	12	3	1	1	4	2	3	3	1	2	3	4	3	2	2	3	2	1	2	2	3	2	3	1	4	5	2	4	5	3	2	3	3	4	3	3	4	4	2	3	3
985	9	2	2	4	2	1	1	48	12	3	2	3	2	3	1	5	4	3	2	5	2	2	3	5	1	1	4	3	2	3	2	3	5	4	2	5	5	2	3	4	3	2	4	2	3	4	2	3	4
986	9	2	2	3	2	1	2	48	12	2	2	2	3	3	4	4	3	1	3	1	2	1	3	4	4	1	3	2	3	2	3	2	5	5	2	5	5	2	1	3	2	3	3	3	5	4	3	5	5
987	9	2	2	4	2	1	2	48	12	3	1	1	2	2	1	5	4	1	1	1	5	3	3	2	1	1	4	1	1	1	5	5	3	5	4	5	5	2	2	3	1	3	3	1	3	3	1	4	3
988	9	2	2	4	2	2	3	48	12	3	2	2	4	2	1	1	1	3	4	2	5	3	2	1	1	2	3	3	1	2	5	3	4	1	1	3	2	2	1	3	2	3	3	4	3	3	1	4	3
989	9	2	2	4	1	1	2	48	12	3	2	4	2	3	1	1	5	1	1	3	5	3	1	4	1	5	4	1	1	1	5	5	5	5	5	5	5	1	1	1	1	1	4	1	5	5	1	1	5
990	9	2	2	3	2	1	2	48	12	2	2	3	4	4	4	1	1	1	2	1	3	5	2	1	1	1	3	1	1	1	3	2	3	5	1	4	5	2	1	3	3	3	4	1	1	4	3	2	4
991	9	2	2	3	2	2	3	48	12	5	3	3	1	3	1	4	1	3	2	4	4	1	2	5	1	1	1	2	3	3	2	1	4	2	1	4	2	2	2	2	1	3	2	2	2	2	2	3	3
992	9	2	2	4	2	1	2	48	12	5	3	4	5	4	5	4	1	3	4	4	4	2	5	3	1	1	2	3	4	3	3	1	5	5	3	4	4	3	2	3	2	3	4	3	3	4	2	4	4
993	9	2	2	3	2	1	2	48	12	4	1	1	2	1	5	1	4	1	1	3	5	1	1	1	1	1	3	2	2	2	4	1	1	3	1	4	5	1	2	2	1	1	4	3	2	5	3	2	5
994	9	2	2	3	2	1	2	48	12	3	2	2	4	4	2	1	1	4	3	1	5	1	4	5	1	1	3	2	4	3	4	1	5	5	5	5	5	3	3	4	2	3	5	3	3	5	3	5	5
995	9	2	1	4	2	1	1	48	12	4	4	3	3	4	3	1	3	3	4	4	4	3	3	4	4	2	3	3	4	4	4	3	4	3	2	3	3	2	3	3	3	2	4	2	2	3	3	3	4
996	9	2	2	3	1	1	1	48	12	4	1	3	4	3	1	1	5	3	3	2	4	2	3	2	4	3	5	1	3	2	4	2	5	4	3	5	3	3	4	5	3	4	5	3	3	3	1	3	4
997	9	2	2	3	1	1	2	48	12	4	3	4	3	4	2	2	1	3	4	1	5	2	4	4	3	1	1	2	3	1	4	2	3	4	1	4	3	3	3	3	3	4	4	3	2	4	3	3	4
998	9	2	2	4	1	1	2	48	12	4	3	2	1	2	1	1	5	1	1	1	5	3	2	4	1	5	4	1	1	1	5	5	5	5	5	5	5	1	1	1	1	3	4	1	5	5	1	1	5
999	9	2	2	3	1	2	3	48	12	3	2	4	3	5	4	1	1	4	5	3	5	1	4	5	1	2	1	5	5	4	5	3	5	5	1	5	1	3	4	5	4	4	5	3	4	5	4	5	5
1000	9	2	1	4	2	1	2	48	12	3	2	4	3	4	5	4	3	3	3	3	4	3	1	2	2	1	1	2	3	4	4	1	4	4	3	4	4	1	3	5	4	5	5	2	3	4	3	3	5
1001	9	2	2	4	1	1	2	48	12	5	3	4	5	5	4	4	2	4	3	1	4	1	3	4	1	3	1	4	4	3	2	1	4	5	5	5	5	1	1	4	1	1	5	1	5	5	2	5	5
1002	9	2	1	4	2	1	2	49	12	3	3	4	2	3	3	1	5	3	3	2	4	3	2	2	3	5	4	3	4	3	3	5	5	5	4	5	5	5	4	3	3	3	5	3	4	4	2	5	4
1003	9	2	2	4	1	1	2	49	12	4	3	3	4	4	3	1	2	4	5	4	3	3	4	4	2	2	1	3	3	3	1	1	4	5	5	5	5	2	4	4	3	3	4	3	4	5	5	3	5
1004	9	2	2	4	1	1	2	49	12	5	3	2	3	4	4	5	3	3	4	3	4	3	1	5	3	2	3	3	1	3	3	3	5	5	5	5	5	1	3	3	1	4	4	4	5	4	1	4	5
1005	9	2	2	4	2	1	2	49	12	3	2	3	3	3	4	3	1	3	3	3	5	2	2	4	2	2	3	2	3	2	4	3	4	4	3	5	4	2	2	3	2	3	4	2	3	3	3	3	3
1006	9	2	2	3	2	1	2	49	12	5	3	4	4	4	2	1	1	5	4	2	4	5	5	5	1	1	1	5	5	2	3	1	5	5	3	5	5	5	4	4	3	3	4	2	5	5	2	5	5
1007	9	2	2	3	2	1	1	49	12	5	3	3	3	2	3	4	2	3	3	4	4	1	3	4	4	5	1	3	4	1	1	1	5	4	4	5	5	3	3	2	2	2	2	2	3	3	2	3	2
1008	9	2	2	4	2	1	1	49	12	4	3	5	3	4	1	2	4	3	3	3	1	2	3	1	2	1	4	3	4	2	1	4	5	5	2	5	5	3	4	3	2	3	4	2	3	4	1	2	5
1009	9	2	2	4	2	1	2	49	12	5	4	3	4	4	1	2	1	4	4	3	4	1	4	4	1	1	1	4	5	2	1	1	4	5	4	5	5	4	3	5	3	4	5	3	4	4	3	4	4
1010	9	2	2	3	2	1	2	49	12	1	2	2	1	2	3	3	3	3	3	3	2	5	3	1	3	5	5	3	3	1	4	5	5	5	5	5	5	3	2	1	4	2	1	3	1	1	5	1	1
1011	9	2	2	3	2	1	1	49	12	2	1	3	2	3	1	2	4	2	3	1	3	2	4	4	3	1	2	2	1	1	3	1	4	3	1	4	3	3	2	3	2	3	5	2	3	4	1	3	5
1012	9	2	1	4	2	2	3	49	12	4	3	4	3	2	2	2	1	3	2	3	3	1	4	4	3	2	1	3	3	2	2	2	3	2	1	4	3	5	4	3	4	5	5	4	3	4	4	3	5
1013	9	2	2	3	1	1	2	49	12	5	4	5	5	5	1	5	1	5	5	3	5	1	5	5	1	1	1	5	5	1	1	1	5	5	3	5	5	5	5	4	5	5	5	3	5	5	2	5	5
1014	9	2	2	3	2	1	2	49	12	3	1	4	3	5	4	1	1	5	5	1	2	1	2	5	1	1	2	5	5	1	3	3	5	5	1	5	5	5	4	4	3	4	5	4	4	5	1	4	5
1015	9	2	2	4	2	1	1	49	12	5	3	3	2	3	5	5	1	2	4	3	4	2	2	3	4	5	1	3	4	3	5	2	4	2	1	4	2	2	2	3	1	1	1	1	3	1	1	3	1
1016	9	2	2	3	1	1	2	49	12	5	3	5	5	5	1	1	1	5	5	1	3	1	5	1	5	2	1	3	3	3	1	1	5	5	3	5	5	1	5	5	2	5	5	2	5	5	1	5	5
1017	9	2	2	4	1	1	2	49	12	5	3	4	4	5	1	2	2	4	3	2	2	2	3	4	1	1	1	5	5	1	2	2	4	5	4	3	5	3	4	3	2	3	4	3	4	3	2	4	3
1018	9	2	2	2	1	1	2	49	12	5	4	5	5	4	1	3	1	5	5	3	2	3	5	5	4	1	1	4	5	5	1	1	5	5	5	4	5	5	4	4	3	5	5	4	5	4	1	5	5
1019	9	2	2	3	1	1	2	49	12	5	1	5	3	4	4	3	1	2	4	5	5	1	3	4	4	1	2	3	3	4	5	3	5	3	1	5	4	1	2	2	1	1	4	1	3	3	1	3	3
1020	9	2	2	4	1	1	2	50	12	4	1	3	4	3	2	2	1	3	4	3	3	3	4	3	3	1	1	2	3	3	3	3	5	5	1	5	5	2	3	4	3	4	3	3	3	4	1	3	4
1021	9	2	2	4	1	1	2	50	12	5	2	5	5	4	2	1	1	4	4	4	2	1	4	4	2	3	1	4	3	4	2	1	3	4	4	4	4	5	3	3	3	3	4	4	4	4	3	4	3
1022	9	2	3	2	1	1	2	50	12	3	2	3	3	4	4	1	3	3	4	2	3	2	2	2	2	2	2	2	2	2	2	2	3	4	3	4	5	3	5	4	4	5	5	3	4	4	4	4	4
1023	9	2	3	2	1	2	3	50	12	5	4	4	4	3	3	4	1	4	4	3	3	1	4	4	2	4	2	3	3	4	5	1	4	4	3	3	2	2	3	4	2	3	4	3	4	4	2	4	4
1024	9	2	2	3	2	1	2	50	12	5	3	3	2	4	4	5	3	2	1	1	5	5	1	1	1	1	5	1	1	1	3	1	5	5	5	5	5	1	1	3	1	1	5	1	5	4	1	5	4
1025	9	2	1	4	2	2	3	50	12	4	2	3	3	5	2	3	1	4	5	5	5	1	4	4	2	1	4	5	3	3	2	1	4	3	3	4	1	3	4	4	3	4	4	4	2	4	2	4	5
1026	9	2	2	3	2	1	2	50	12	4	3	3	4	4	4	3	1	4	4	3	3	1	3	4	3	2	1	4	5	2	3	1	5	5	5	5	5	3	3	4	3	4	5	4	4	5	3	4	5
1027	9	2	2	4	2	1	2	50	12	3	2	3	4	4	2	3	1	3	4	2	2	2	3	4	2	1	2	3	4	2	3	2	5	5	2	3	5	4	3	3	2	3	3	3	3	3	3	3	3
1028	9	2	2	4	2	1	1	50	12	4	1	3	4	4	2	4	1	4	4	4	4	1	3	4	4	1	4	4	3	3	2	1	4	4	3	5	4	3	5	4	3	4	4	3	4	4	2	4	5
1029	9	2	2	3	2	1	2	50	12	3	1	2	3	4	3	1	2	2	1	3	2	2	4	5	4	1	3	4	2	3	2	1	5	5	5	5	5	3	5	4	4	5	5	3	4	5	1	5	5
1030	9	2	2	3	2	2	3	50	12	3	2	3	3	3	2	2	3	3	2	1	2	1	2	1	1	1	2	2	1	2	1	1	2	2	2	3	1	3	2	4	3	3	4	2	2	4	2	4	3
1031	9	2	2	3	1	1	1	50	12	5	4	2	5	4	1	1	3	4	2	3	4	2	1	3	3	3	2	2	4	3	5	2	4	3	1	4	2	3	3	3	3	4	4	3	4	3	2	4	4
1032	9	2	2	4	1	2	3	50	12	4	3	3	5	4	4	2	1	3	3	2	5	1	3	4	2	3	1	3	4	2	5	2	3	2	2	3	1	3	4	2	2	2	4	1	1	4	2	3	3
1033	9	2	2	3	1	1	2	50	12	5	3	3	4	4	2	3	1	4	4	2	3	2	4	4	3	1	1	2	3	2	2	1	4	5	5	5	5	4	4	4	1	2	4	1	5	4	1	3	5
1034	9	2	2	4	1	1	1	50	12	5	3	3	5	3	5	2	2	3	4	2	2	1	3	4	1	1	2	2	2	2	4	2	3	5	1	4	3	3	4	3	2	2	5	3	4	3	1	3	4
1035	9	2	2	2	2	1	1	50	12	1	1	3	4	4	3	5	5	2	1	4	2	4	4	4	1	1	3	4	3	2	1	4	5	4	3	3	4	5	1	3	2	3	4	2	3	3	1	5	3
1036	9	2	2	3	2	1	1	50	12	5	2	5	4	4	2	5	1	3	2	2	2	2	3	5	4	1	1	3	5	3	1	2	5	4	2	4	3	3	4	3	2	4	4	2	4	2	2	4	3
1037	9	2	2	3	1	1	1	50	12	4	2	3	5	3	2	3	2	4	4	3	4	1	3	4	4	1	1	2	3	3	2	1	4	5	5	5	5	3	3	3	4	4	5	3	3	2	3	3	4
[truncated: 106 more columns]
